# Supplementary material for: Coastal Upwelling Drives Intertidal Assemblage Structure and Trophic Ecology
Source: PLoS One. 2015 Jul 27;10(7):e0130789. doi: 10.1371/journal.pone.0130789 (PMC4516361; doi:10.1371/journal.pone.0130789)
Supplement: S1 Data — (ZIP) [file pone.0130789.s005.zip]

Archive with 14 entries (13 files):
- Chile data/
- Chile data/BayConsumers.txt
- Chile data/BaySources.txt
- Chile data/ChileChloroLrage.csv
- Chile data/ChileSST.csv
- Chile data/ChileSSTLarge.csv
- Chile data/Environmental.CCA.csv
- Chile data/HeadConsumers.txt
- Chile data/HeadSources.txt
- Chile data/Macroalgae.CCA.csv
- Chile data/PPForCorr.csv
- Chile data/SizeCorrectionDat.csv
- Chile data/SSTd15Ncorr.csv
- Chile data/TEFDubois2007BayHead.txt
