# Supplementary material for: Coastal Upwelling Drives Intertidal Assemblage Structure and Trophic Ecology
Source: PLoS One. 2015 Jul 27;10(7):e0130789. doi: 10.1371/journal.pone.0130789 (PMC4516361; doi:10.1371/journal.pone.0130789)
Supplement: S1 Data — (ZIP) [file pone.0130789.s005.zip › Chile data/BayConsumers.txt]

Sp	d13c	d15n
1	-14.76	16.71
1	-14.46	17.89
1	-13.12	16.99
1	-14.62	16.75
1	-15.22	16.04
1	-16.09	15.62
1	-15.27	17.29
1	-16.01	16.02
1	-15.21	16.03
1	-15.92	15.66
1	-15.04	15.63
1	-15.46	15.44
1	-14.38	16.83
1	-14.33	16.39
1	-14.45	16.36
1	-14.45	16.34
1	-14.97	15.87
1	-15.12	15.62
1	-14.47	16.49
1	-14.38	16.32
1	-14.58	15.74
1	-14.74	16.11
1	-14.82	15.7
1	-14.83	16.49
1	-14.45	15.9
1	-15.17	15.46
1	-14.47	16.29
1	-14.89	16.1
1	-14.97	16.51
1	-14.93	16.94
1	-14	16.49
1	-14.03	17.08
1	-15	16.14
1	-15	15.6
1	-14.37	17.06
1	-14.62	16.41
2	-12.85	17.36
2	-10.04	21.5
2	-9.49	21.89
2	-15.42	17.54
2	-9.89	13.78
2	-11.6	17.56
2	-9.59	13.13
2	-15.86	16.85
2	-12.83	18.78
2	-10.58	15.27
2	-12.16	17.98
2	-11.91	16.42
2	-9.79	16.41
2	-11.73	16.33
2	-11.04	16.61
2	-10.14	16.28
2	-11.8	16.89
2	-7.43	12.53
2	-10.87	16.24
2	-10.13	14.17
2	-8.71	15.23
2	-10.03	16.26
2	-12.21	17.49
2	-12.07	16.98
2	-6.88	15.7
2	-8.45	17.08
2	-8.82	16.82
2	-7.74	16.95
2	-9.18	18.46
2	-11.34	17.38
2	-9.84	18.37
2	-12.78	17.48
2	-8.59	13.72
2	-12.43	16.31
2	-9.97	17.13
2	-11.15	15.92
2	-12.59	16.32
2	-8.98	15.97
2	-10.6	15.76
2	-11.24	15.71
2	-10.54	15.73
2	-9.39	15.06
2	-10.77	15.95
2	-9.81	15.81
2	-14.28	16.58
2	-10.14	14.6
2	-14.61	16.37
2	-6.45	15.66
2	-7.97	15.68
2	-8.49	13.52
2	-11.36	15.9
2	-9.08	16.05
2	-6.34	16
2	-9.32	16.15
2	-6.74	15.38
2	-10.31	16.04
2	-10.76	16.15
2	-7.7	16.28
2	-8.96	16.03
2	-6.95	17.38
2	-7.16	16.39
2	-12.85	17.21
2	-12.5	16.92
2	-12.63	17.01
2	-12.7	16.85
2	-12.53	17.09
2	-12.67	17.16
2	-11.56	17.34
2	-11.83	17.29
2	-12.73	16.31
2	-12.41	17.64
2	-12.08	16.6
2	-11.83	16.59
2	-10.9	17.62
2	-7.95	18.2
2	-10.78	17.55
2	-10.38	17.46
2	-11.92	17.51
2	-12.35	18.03
2	-12.07	18.37
2	-9.94	18.09
2	-12.64	18.19
2	-11.93	18.07
2	-11.71	17.89
2	-11.37	18.3
2	-13.63	18.56
2	-13.99	18.63
2	-14.05	18.32
2	-14.09	18.48
