# Supplementary material for: Coastal Upwelling Drives Intertidal Assemblage Structure and Trophic Ecology
Source: PLoS One. 2015 Jul 27;10(7):e0130789. doi: 10.1371/journal.pone.0130789 (PMC4516361; doi:10.1371/journal.pone.0130789)
Supplement: S1 Data — (ZIP) [file pone.0130789.s005.zip › Chile data/BaySources.txt]

Sources	MEANd13C	SDd13C	MEANd15N	SDd15N
POM	-15.38444444	1.279073015	13.06222222	1.427128041
Brown	-13.57555556	0.7434062	14.59222222	0.797931353
Ulva	-11.46555556	3.079115584	14.70555556	0.652937805
Biofilm	-7.863333333	2.868523139	14.24777778	1.608063881
