# Supplementary material for: Coastal Upwelling Drives Intertidal Assemblage Structure and Trophic Ecology
Source: PLoS One. 2015 Jul 27;10(7):e0130789. doi: 10.1371/journal.pone.0130789 (PMC4516361; doi:10.1371/journal.pone.0130789)
Supplement: S1 Data — (ZIP) [file pone.0130789.s005.zip › Chile data/ChileChloroLrage.csv]

0.34673	0.35609	0.37253	0.38106	0.4009	0.42066	0.43038	0.42213	0.44305	0.4208	0.35208	0.3607	0.37041	0.37041	0.37374	0.40782	0.45682	0.49493	0.56455	0.54746	0.57152	0.59521	0.59417	0.68598	0.75147	0.69309	0.67367	0.73542	0.78425	0.89585	1.25712	1.25739	1.05438	1.05438	0.89729	0.89891	1.1182	1.5214	1.65943	1.28262	1.18726	1.01524	0.83742	0.75071	0.84179	0.93703	1.21341	1.4582	1.55889	1.50176
0.34338	0.35571	0.35571	0.394	0.39586	0.40799	0.42043	0.39852	0.40767	0.37731	0.35489	0.36983	0.38082	0.39125	0.4386	0.46363	0.45845	0.45618	0.45103	0.50508	0.57116	0.57116	0.62414	0.63094	0.66826	0.63539	0.61902	0.67362	0.80171	1.08038	1.10887	0.95232	0.85952	0.8684	0.94674	0.99965	0.79886	0.78433	0.64793	0.78443	0.78443	0.77151	0.7249	0.72402	0.67419	0.73899	0.95106	1.23959	1.42825	1.71591
0.34239	0.34145	0.35791	0.37985	0.38266	0.39622	0.38252	0.38854	0.36169	0.36169	0.36164	0.38505	0.41331	0.40495	0.43346	0.42037	0.38997	0.37137	0.39405	0.52918	0.54291	0.54802	0.5504	0.59934	0.61446	0.64119	0.80356	1.0083	1.19784	1.19784	1.05919	0.87106	0.71116	0.71275	1.03321	0.70023	0.4307	0.45969	0.4638	0.44545	0.57724	0.5714	0.57847	0.53019	0.51337	0.57898	0.69176	0.88389	0.88389	1.20991
0.34185	0.35813	0.36995	0.38045	0.38701	0.4074	0.3686	0.3699	0.36318	0.38303	0.40248	0.42214	0.42629	0.40299	0.36851	0.34939	0.35251	0.35251	0.37234	0.45329	0.48788	0.46331	0.4507	0.50606	0.57844	0.6511	0.80134	0.90279	0.8552	0.76235	0.63851	0.509	0.51729	0.48033	0.41326	0.36872	0.36872	0.26969	0.33175	0.3796	0.4179	0.42285	0.4573	0.42353	0.47349	0.47947	0.51256	0.58071	0.70889	0.93906
0.37612	0.38381	0.37516	0.36402	0.38044	0.35995	0.35995	0.35693	0.34036	0.36027	0.35633	0.34434	0.36642	0.35878	0.32372	0.31458	0.33243	0.38529	0.41143	0.42918	0.42192	0.44514	0.49453	0.54668	0.64296	0.64296	0.74338	0.74508	0.75618	0.70661	0.60844	0.58057	0.50831	0.44205	0.38086	0.32414	0.29658	0.23994	0.3212	0.34257	0.37486	0.37944	0.42357	0.36998	0.36998	0.40811	0.38797	0.46726	0.5763	0.73615
0.37275	0.35557	0.36882	0.35575	0.35884	0.34506	0.37448	0.36219	0.35672	0.35734	0.3484	0.3293	0.32419	0.32419	0.34729	0.33338	0.32796	0.36219	0.38525	0.41006	0.37804	0.39243	0.48218	0.73985	0.7523	0.70721	0.72432	0.61985	0.60806	0.5122	0.49286	0.47993	0.47993	0.37493	0.32481	0.28642	0.25986	0.24291	0.25515	0.25382	0.32189	0.36108	0.3894	0.30078	0.28219	0.3312	0.35518	0.48191	0.54538	0.63739
0.34985	0.35611	0.35611	0.36177	0.3709	0.34745	0.3385	0.34483	0.33123	0.33019	0.3319	0.33881	0.32765	0.34682	0.35541	0.35811	0.40165	0.41092	0.43373	0.39926	0.39159	0.39159	0.38308	0.59406	0.69855	0.71014	0.61708	0.5805	0.54078	0.54696	0.46685	0.41964	0.38061	0.31863	0.30096	0.26475	0.2799	0.25598	0.24839	0.23784	0.23784	0.25418	0.29744	0.28419	0.26428	0.20561	0.21168	0.30684	0.35117	0.38505
0.32625	0.34156	0.3519	0.34911	0.35743	0.3701	0.35975	0.34577	0.34101	0.32817	0.32817	0.32595	0.32718	0.33481	0.3689	0.40804	0.46064	0.41934	0.39607	0.40809	0.45464	0.4686	0.43637	0.47457	0.55235	0.45811	0.50377	0.50568	0.44519	0.44519	0.36573	0.32242	0.29764	0.26839	0.28336	0.26218	0.24566	0.26527	0.24665	0.24815	0.23674	0.24712	0.24131	0.1907	0.19483	0.19494	0.2091	0.2091	0.24963	0.285
0.28428	0.31699	0.34334	0.34253	0.36196	0.36996	0.36693	0.36466	0.31982	0.31679	0.311	0.30332	0.29549	0.30617	0.37762	0.41713	0.41028	0.41028	0.42491	0.42947	0.48806	0.55177	0.58726	0.50715	0.41513	0.42347	0.4067	0.42881	0.40058	0.33437	0.30123	0.2745	0.26117	0.25345	0.24608	0.24303	0.24303	0.23296	0.23277	0.24648	0.25838	0.2531	0.20774	0.1947	0.20293	0.20358	0.20821	0.21992	0.23314	0.26517
0.29726	0.31936	0.32762	0.33494	0.34288	0.35332	0.35332	0.35169	0.33576	0.30835	0.29785	0.30322	0.29357	0.30595	0.36426	0.40641	0.42732	0.42741	0.47324	0.47235	0.48358	0.47469	0.41571	0.34684	0.35005	0.35005	0.35111	0.37592	0.35418	0.30872	0.27729	0.25426	0.2419	0.2289	0.23055	0.23156	0.23233	0.2297	0.2297	0.21097	0.21048	0.21226	0.20887	0.20624	0.20624	0.20006	0.21601	0.20382	0.20434	0.22185
0.27586	0.28952	0.30242	0.29378	0.30704	0.32993	0.34534	0.32113	0.32329	0.29984	0.30928	0.2991	0.29378	0.36701	0.36701	0.41212	0.43298	0.44722	0.44775	0.44836	0.4535	0.44019	0.41821	0.37538	0.31131	0.30151	0.28543	0.25544	0.23338	0.23406	0.21801	0.22376	0.22787	0.22787	0.22181	0.21582	0.22188	0.22086	0.22688	0.21596	0.21081	0.21431	0.22247	0.22035	0.21096	0.20187	0.20261	0.20852	0.19952	0.21454
0.27386	0.27022	0.2942	0.2942	0.2871	0.29231	0.31492	0.32993	0.32106	0.31402	0.31488	0.30813	0.31568	0.40147	0.4976	0.53773	0.60447	0.592	0.46421	0.41116	0.36758	0.36152	0.36152	0.32998	0.27379	0.25446	0.24602	0.23745	0.23101	0.22266	0.21798	0.21388	0.21732	0.21641	0.21787	0.21466	0.21309	0.21431	0.21027	0.21779	0.21779	0.22472	0.23423	0.22925	0.21938	0.20054	0.20097	0.20331	0.19954	0.2048
0.2652	0.25841	0.26064	0.27788	0.27788	0.29788	0.31555	0.32274	0.31411	0.30115	0.30299	0.30299	0.3235	0.42517	0.51259	0.51187	0.49369	0.51003	0.41794	0.36835	0.3373	0.33856	0.32209	0.28886	0.26382	0.25057	0.23061	0.2317	0.21855	0.21855	0.21284	0.20537	0.21082	0.21296	0.21636	0.2139	0.20231	0.20799	0.21083	0.21243	0.22322	0.23111	0.23553	0.23568	0.23127	0.20733	0.20163	0.20163	0.19403	0.20338
0.26604	0.26324	0.25528	0.26696	0.28219	0.28496	0.29158	0.30129	0.30878	0.30087	0.30558	0.32692	0.41126	0.45424	0.47145	0.4251	0.3815	0.39284	0.39284	0.35833	0.32275	0.30955	0.26615	0.24586	0.21322	0.22546	0.21144	0.19856	0.20987	0.21201	0.20788	0.20692	0.20397	0.20566	0.20912	0.21142	0.22076	0.22076	0.22669	0.22715	0.22816	0.23078	0.22527	0.22443	0.22619	0.21578	0.19886	0.19523	0.20349	0.20565
0.25394	0.25151	0.25604	0.26211	0.29368	0.29664	0.30601	0.30601	0.3145	0.31489	0.32026	0.36511	0.43372	0.49409	0.47996	0.42691	0.34203	0.32727	0.32901	0.3043	0.27826	0.25366	0.22508	0.2204	0.21448	0.19642	0.19642	0.19162	0.20349	0.2032	0.20843	0.20954	0.20335	0.20217	0.2179	0.21307	0.20793	0.20953	0.21864	0.22444	0.23132	0.22457	0.22757	0.22858	0.22858	0.21354	0.20369	0.18567	0.18394	0.18731
0.24435	0.25705	0.26036	0.26305	0.27368	0.29765	0.30025	0.30431	0.3083	0.34	0.35036	0.42512	0.46703	0.44294	0.37647	0.37647	0.35533	0.30708	0.30036	0.29087	0.27415	0.26131	0.22775	0.22027	0.22156	0.2062	0.19686	0.19553	0.20295	0.21361	0.20885	0.20726	0.21387	0.21387	0.21303	0.21497	0.21119	0.20257	0.2113	0.21415	0.2258	0.23083	0.22405	0.2278	0.22358	0.20521	0.19113	0.18642	0.1872	0.20227
0.24727	0.26036	0.2635	0.26324	0.26324	0.28613	0.27966	0.29649	0.31739	0.34016	0.35246	0.38269	0.47609	0.43946	0.34454	0.31655	0.28926	0.27469	0.26387	0.2483	0.24273	0.23887	0.23887	0.23656	0.22751	0.22395	0.21105	0.21003	0.20149	0.21274	0.21551	0.22145	0.21594	0.20962	0.20849	0.21259	0.21396	0.21109	0.20576	0.21682	0.22631	0.22631	0.22183	0.22521	0.22843	0.21983	0.20707	0.20065	0.19701	0.20281
0.26625	0.26998	0.27781	0.27609	0.30187	0.28627	0.28641	0.30051	0.31803	0.34043	0.35779	0.39737	0.39737	0.38974	0.33337	0.30053	0.28312	0.26863	0.28472	0.26864	0.25182	0.25759	0.25882	0.24181	0.23244	0.21604	0.21975	0.20489	0.20193	0.21703	0.21703	0.20994	0.20969	0.20644	0.2013	0.21524	0.2183	0.22869	0.22774	0.22267	0.22886	0.22986	0.22962	0.24285	0.23983	0.22376	0.21804	0.20927	0.20927	0.20219
0.27901	0.27901	0.27356	0.28455	0.27774	0.28165	0.27705	0.2869	0.30725	0.32724	0.34031	0.38444	0.40223	0.37093	0.31199	0.29565	0.28159	0.28064	0.30603	0.30603	0.27685	0.25585	0.25041	0.24611	0.23373	0.2237	0.2249	0.21501	0.21083	0.21672	0.21201	0.21662	0.21673	0.20659	0.22116	0.24575	0.25175	0.25175	0.24368	0.23747	0.2383	0.23732	0.23781	0.24044	0.2504	0.24754	0.23432	0.22569	0.21366	0.20414
0.28675	0.29395	0.3068	0.32312	0.34151	0.3248	0.30045	0.32364	0.33392	0.33392	0.34405	0.36192	0.37781	0.38249	0.32142	0.28847	0.2692	0.25598	0.28581	0.28729	0.25708	0.26201	0.24558	0.21892	0.21841	0.226	0.22778	0.22778	0.23159	0.22949	0.23393	0.22353	0.21986	0.22025	0.22794	0.27277	0.28254	0.27001	0.25843	0.26399	0.25126	0.24111	0.24289	0.25013	0.24948	0.24948	0.2281	0.22863	0.21603	0.21134
0.28068	0.31218	0.33342	0.33622	0.3466	0.33777	0.33804	0.32271	0.32564	0.34364	0.36066	0.37986	0.37045	0.35677	0.31815	0.28746	0.28746	0.2802	0.28964	0.30058	0.2588	0.2606	0.26243	0.24202	0.2348	0.24111	0.24763	0.24027	0.24006	0.23481	0.23057	0.23438	0.24173	0.24469	0.24469	0.25483	0.28397	0.29029	0.27306	0.25886	0.2503	0.25349	0.24385	0.24085	0.24915	0.2438	0.22889	0.23867	0.24008	0.23564
0.28918	0.31695	0.31184	0.32001	0.32479	0.32688	0.32688	0.3354	0.34747	0.35234	0.35044	0.34797	0.34461	0.34125	0.32726	0.28917	0.2744	0.27606	0.27525	0.26304	0.25984	0.26357	0.27417	0.26631	0.26631	0.25761	0.25465	0.23345	0.2339	0.22506	0.23216	0.23317	0.22914	0.24013	0.23426	0.24362	0.25728	0.26664	0.27151	0.25866	0.26021	0.26021	0.26903	0.2705	0.27495	0.27087	0.24704	0.23135	0.24386	0.24144
0.27645	0.2818	0.28438	0.29717	0.30376	0.31988	0.31293	0.32691	0.32417	0.32729	0.33996	0.31038	0.29034	0.29034	0.29554	0.31601	0.29223	0.30146	0.30505	0.30515	0.2749	0.26276	0.26244	0.26439	0.25751	0.2574	0.25001	0.24169	0.24088	0.23557	0.22875	0.22875	0.22589	0.22206	0.22589	0.23192	0.24565	0.26695	0.29004	0.28546	0.26541	0.26901	0.29324	0.28155	0.30401	0.26495	0.23844	0.24983	0.2574	0.2574
0.2696	0.2689	0.27173	0.27173	0.27437	0.28515	0.29305	0.31275	0.32571	0.3273	0.31009	0.30117	0.29397	0.29823	0.30408	0.30394	0.28969	0.30356	0.29821	0.3044	0.28507	0.28507	0.27022	0.26123	0.25691	0.24965	0.24676	0.24173	0.23977	0.25363	0.22528	0.22927	0.23662	0.25072	0.25516	0.25803	0.29057	0.30031	0.30031	0.30888	0.29481	0.28345	0.29435	0.30859	0.30252	0.2981	0.28052	0.25754	0.24939	0.24964
0.27619	0.28153	0.27015	0.27101	0.288	0.28657	0.3016	0.3085	0.2979	0.29737	0.28316	0.28316	0.28342	0.29484	0.28418	0.30106	0.27882	0.27128	0.29596	0.29783	0.2961	0.28243	0.27299	0.25544	0.23555	0.28735	0.3107	0.26699	0.26699	0.26378	0.25504	0.2502	0.24172	0.24564	0.25421	0.27141	0.29354	0.30457	0.29327	0.30404	0.30288	0.29502	0.29862	0.30168	0.29093	0.288	0.288	0.25474	0.25482	0.25826
0.27549	0.27549	0.2751	0.28722	0.29547	0.28676	0.27439	0.28769	0.28689	0.2825	0.28179	0.27727	0.26584	0.26939	0.30031	0.29964	0.25796	0.25994	0.25994	0.26185	0.27741	0.27307	0.27293	0.25934	0.2374	0.2545	0.30333	0.30825	0.25949	0.2469	0.22968	0.23773	0.27061	0.2724	0.28681	0.28681	0.30846	0.31684	0.31228	0.29549	0.31583	0.29726	0.31308	0.33605	0.30427	0.31452	0.29705	0.27541	0.26988	0.27215
0.25722	0.2579	0.26548	0.27638	0.28387	0.27083	0.26788	0.27848	0.27848	0.28459	0.2779	0.27952	0.28477	0.27374	0.26884	0.27095	0.26256	0.26156	0.26423	0.26179	0.26826	0.25647	0.24608	0.25016	0.2688	0.2688	0.29041	0.29828	0.2651	0.22359	0.23499	0.25452	0.28799	0.29353	0.30554	0.31413	0.32659	0.31493	0.30759	0.30084	0.30382	0.3213	0.34044	0.34044	0.32659	0.32887	0.32212	0.31068	0.30766	0.31483
0.25217	0.2575	0.27161	0.28823	0.28675	0.27802	0.27997	0.26816	0.27013	0.27531	0.2785	0.29109	0.28786	0.2869	0.28086	0.28086	0.29196	0.28449	0.2643	0.25891	0.25849	0.26153	0.2553	0.24486	0.27147	0.29067	0.26363	0.2243	0.21355	0.21835	0.22783	0.26586	0.29907	0.29907	0.3096	0.3207	0.32157	0.31857	0.29605	0.29467	0.30512	0.32133	0.36257	0.39518	0.35647	0.34381	0.34623	0.33913	0.36001	0.36386
0.27768	0.2892	0.304	0.30393	0.30723	0.30723	0.29884	0.28984	0.28683	0.29431	0.29245	0.30688	0.29305	0.28194	0.28548	0.27161	0.26389	0.26052	0.24992	0.25326	0.2683	0.26273	0.24034	0.24034	0.22902	0.25525	0.27909	0.23965	0.20997	0.20993	0.2364	0.26209	0.28902	0.30139	0.31535	0.30973	0.29432	0.31259	0.32624	0.3211	0.3211	0.31397	0.34412	0.39935	0.40184	0.37552	0.3574	0.36086	0.36374	0.37298
0.30496	0.3247	0.33013	0.33654	0.33756	0.33125	0.31606	0.31645	0.31671	0.30962	0.3007	0.28182	0.2757	0.2757	0.26498	0.27591	0.26524	0.2514	0.2524	0.25002	0.24391	0.25523	0.23356	0.22129	0.23074	0.23786	0.26195	0.23039	0.20941	0.21482	0.21482	0.2439	0.27578	0.28179	0.281	0.27339	0.27688	0.28965	0.31358	0.33761	0.3456	0.35379	0.35473	0.3798	0.39004	0.37889	0.35998	0.35998	0.37285	0.38625
0.3244	0.32754	0.33016	0.33016	0.33457	0.33891	0.33156	0.3321	0.32191	0.32744	0.31614	0.30433	0.30483	0.29219	0.2816	0.28005	0.2596	0.23801	0.24318	0.25164	0.25164	0.26069	0.25629	0.24406	0.20723	0.20611	0.1985	0.22984	0.22945	0.21775	0.23254	0.25851	0.28264	0.27929	0.28679	0.27871	0.29325	0.29325	0.29083	0.3048	0.34237	0.37158	0.39457	0.4039	0.41249	0.37698	0.38079	0.38035	0.39768	0.45132
0.30432	0.3087	0.3095	0.31051	0.31372	0.30287	0.29788	0.30572	0.32022	0.31761	0.31761	0.31014	0.31737	0.29362	0.28758	0.26519	0.25329	0.24263	0.23393	0.24635	0.25243	0.25136	0.24372	0.26162	0.24508	0.20941	0.21681	0.21681	0.2235	0.22153	0.23236	0.24755	0.26935	0.28153	0.28834	0.2815	0.27906	0.28389	0.29097	0.30833	0.3299	0.37132	0.37216	0.38261	0.38261	0.40681	0.37814	0.4238	0.43185	0.4693
0.25901	0.26134	0.2742	0.28038	0.27631	0.27345	0.26217	0.27395	0.28472	0.2921	0.29431	0.29353	0.30598	0.29859	0.27225	0.27663	0.25842	0.25842	0.23733	0.24863	0.2604	0.25779	0.23418	0.25953	0.25088	0.22905	0.21875	0.23491	0.23676	0.24198	0.24756	0.27774	0.28557	0.28309	0.28309	0.27609	0.2755	0.26904	0.28584	0.28247	0.27515	0.285	0.32797	0.3529	0.39592	0.38478	0.42075	0.45705	0.48731	0.51183
0.24108	0.24756	0.25653	0.24622	0.25143	0.25144	0.25808	0.2677	0.2677	0.2804	0.27972	0.29087	0.30946	0.32105	0.29702	0.28393	0.27512	0.25192	0.24012	0.2489	0.25806	0.25095	0.24058	0.24282	0.25433	0.25433	0.24192	0.22889	0.23746	0.25046	0.25062	0.25234	0.27474	0.28862	0.29296	0.28208	0.26622	0.2626	0.26723	0.2603	0.26251	0.26251	0.26929	0.28978	0.36075	0.42818	0.42111	0.38379	0.4014	0.47902
0.24801	0.25192	0.25604	0.24757	0.23947	0.23859	0.2493	0.25474	0.27086	0.26975	0.26816	0.27817	0.2909	0.29234	0.27528	0.27528	0.27293	0.28088	0.25777	0.24941	0.25474	0.24976	0.23769	0.24598	0.24824	0.24295	0.2446	0.2483	0.25222	0.26776	0.26547	0.28392	0.28392	0.28271	0.28911	0.32323	0.3236	0.32137	0.28916	0.27331	0.27126	0.27698	0.29345	0.36238	0.41415	0.40268	0.35968	0.34362	0.34362	0.45466
0.24644	0.25044	0.2497	0.24454	0.23664	0.23664	0.23853	0.25065	0.2603	0.26435	0.27105	0.27308	0.28777	0.29484	0.29866	0.29384	0.29296	0.26245	0.24636	0.24701	0.24957	0.23707	0.23707	0.24306	0.26092	0.2443	0.23496	0.24587	0.25751	0.27949	0.28407	0.30277	0.29389	0.29358	0.32214	0.34871	0.35327	0.32115	0.3148	0.3148	0.30205	0.31537	0.33386	0.3935	0.41041	0.40647	0.40792	0.39605	0.41126	0.54825
0.24715	0.2453	0.24576	0.24259	0.23999	0.24115	0.25378	0.26394	0.26985	0.26809	0.27038	0.28807	0.28704	0.28704	0.29477	0.29741	0.30447	0.28998	0.26417	0.25477	0.24729	0.23895	0.24052	0.26963	0.24745	0.24383	0.2436	0.25489	0.26907	0.26907	0.28751	0.31913	0.30321	0.30553	0.33241	0.35227	0.38488	0.37649	0.31072	0.28636	0.29326	0.34726	0.39075	0.43054	0.42371	0.38063	0.38063	0.38384	0.39828	0.47919
0.23227	0.22399	0.23019	0.23019	0.23208	0.23937	0.24978	0.26574	0.27255	0.27555	0.26736	0.27987	0.28752	0.30614	0.30889	0.29473	0.28594	0.26785	0.25253	0.24953	0.24953	0.25251	0.25998	0.27678	0.2542	0.24572	0.23924	0.24083	0.26235	0.29118	0.31238	0.32521	0.31932	0.3345	0.33995	0.33602	0.33602	0.35572	0.35195	0.33905	0.33102	0.36338	0.40134	0.40044	0.39673	0.38013	0.39875	0.49494	0.55166	0.57765
0.22831	0.22956	0.2281	0.23411	0.24053	0.25237	0.26026	0.26784	0.27449	0.26764	0.26764	0.26245	0.2637	0.27337	0.29735	0.29207	0.28847	0.2726	0.25493	0.24994	0.24014	0.26647	0.29172	0.26522	0.25484	0.25265	0.25379	0.25379	0.26432	0.27587	0.29352	0.33304	0.34308	0.34429	0.34561	0.35088	0.35013	0.41092	0.38966	0.46735	0.47255	0.45797	0.44056	0.44056	0.49181	0.47878	0.50262	0.57312	0.62494	0.67976
0.22283	0.22283	0.22742	0.225	0.22784	0.24487	0.24247	0.23968	0.24765	0.24892	0.25233	0.25293	0.25829	0.27401	0.26451	0.25868	0.26002	0.25376	0.25376	0.24856	0.24927	0.26749	0.30846	0.30008	0.29896	0.29377	0.28147	0.27643	0.27885	0.28857	0.3093	0.34508	0.38585	0.36402	0.36402	0.35189	0.35567	0.41391	0.39803	0.37517	0.47952	0.49612	0.4909	0.48764	0.52103	0.50148	0.53305	0.58403	0.62547	0.64897
0.21466	0.21671	0.22953	0.22646	0.24136	0.24491	0.241	0.23951	0.23951	0.24896	0.25978	0.25186	0.24804	0.24492	0.24083	0.24043	0.24033	0.24214	0.25531	0.26156	0.28772	0.30401	0.32358	0.30415	0.30743	0.30743	0.30406	0.28608	0.28691	0.29276	0.29558	0.33	0.35796	0.36426	0.34718	0.32158	0.40331	0.41326	0.4197	0.40066	0.452	0.452	0.48842	0.50107	0.53342	0.56326	0.52608	0.55829	0.62082	0.65301
0.19669	0.20405	0.2099	0.21054	0.21924	0.23182	0.22493	0.22761	0.22671	0.22853	0.22953	0.22146	0.21947	0.22681	0.23181	0.23181	0.23931	0.23827	0.23675	0.26005	0.2622	0.27515	0.29136	0.28844	0.3049	0.30746	0.29865	0.27722	0.2938	0.28701	0.28758	0.301	0.301	0.32015	0.33101	0.32116	0.30182	0.37487	0.43988	0.42003	0.41644	0.50888	0.55253	0.53984	0.54295	0.54699	0.54097	0.58788	0.58788	0.67569
0.1941	0.19719	0.19161	0.19421	0.19934	0.20366	0.20366	0.20969	0.20165	0.19737	0.19667	0.19611	0.19539	0.20798	0.21314	0.22128	0.23165	0.2394	0.25658	0.25907	0.26304	0.28329	0.28329	0.28102	0.2874	0.27666	0.26691	0.26636	0.27909	0.30479	0.31315	0.29279	0.29402	0.30955	0.32075	0.31032	0.30193	0.37945	0.3928	0.3928	0.35693	0.42923	0.56122	0.58748	0.5843	0.59752	0.60872	0.63274	0.71203	0.77398
0.19793	0.20378	0.19073	0.18407	0.189	0.19356	0.1972	0.19524	0.19006	0.18691	0.19086	0.18669	0.19606	0.19606	0.19885	0.20618	0.22159	0.23122	0.24914	0.25118	0.24985	0.26006	0.28681	0.28354	0.28581	0.25165	0.26186	0.28122	0.28904	0.28904	0.29301	0.3127	0.31266	0.31247	0.32063	0.30525	0.29223	0.37132	0.37292	0.40082	0.43367	0.48595	0.57251	0.58694	0.60168	0.58132	0.58132	0.63636	0.75563	0.82102
0.20788	0.20037	0.19083	0.19153	0.19153	0.19556	0.2033	0.19853	0.19529	0.18843	0.18674	0.18336	0.20349	0.20453	0.20091	0.2022	0.209	0.2177	0.23703	0.23232	0.23232	0.23465	0.27303	0.28908	0.29356	0.26571	0.25855	0.2782	0.28747	0.29755	0.28449	0.32087	0.31631	0.33472	0.32733	0.32359	0.32359	0.35459	0.41837	0.44041	0.48289	0.49946	0.52376	0.55613	0.56476	0.60938	0.63781	0.72271	0.85096	0.87839
0.21549	0.21375	0.19675	0.19785	0.19685	0.20064	0.20875	0.19973	0.18857	0.18291	0.18225	0.18225	0.19002	0.21111	0.19942	0.19626	0.20413	0.209	0.22279	0.23004	0.23429	0.25353	0.30036	0.30956	0.28644	0.26331	0.2707	0.2707	0.28619	0.28723	0.31585	0.30792	0.30177	0.32487	0.34482	0.37936	0.3812	0.39954	0.45049	0.5166	0.48886	0.4934	0.52457	0.52457	0.62239	0.64239	0.67249	0.75229	0.82832	0.94779
0.20825	0.21367	0.21367	0.2141	0.20994	0.20669	0.20831	0.20818	0.2068	0.18455	0.18689	0.17703	0.17781	0.18808	0.19757	0.20607	0.21189	0.21628	0.21628	0.21905	0.24748	0.24557	0.25856	0.26817	0.27373	0.28034	0.25466	0.2547	0.26741	0.28406	0.31136	0.3029	0.29587	0.29744	0.29744	0.34459	0.4194	0.43931	0.48637	0.53089	0.50968	0.4662	0.47168	0.53312	0.59253	0.67997	0.73555	0.78461	0.824	0.89105
0.20765	0.22351	0.22342	0.21877	0.20943	0.20143	0.20211	0.19561	0.18846	0.18846	0.18642	0.18102	0.18	0.19841	0.2159	0.2197	0.20817	0.22353	0.22649	0.25183	0.24957	0.25239	0.26034	0.27144	0.28359	0.28359	0.2599	0.24998	0.26693	0.28529	0.31123	0.30178	0.29271	0.30682	0.33708	0.39268	0.43916	0.54511	0.56961	0.54431	0.51016	0.51016	0.59948	0.61865	0.59039	0.61324	0.70954	0.71314	0.78913	1.00116
0.21465	0.21465	0.21029	0.2092	0.20832	0.20536	0.19618	0.19344	0.19444	0.19323	0.1944	0.19019	0.20107	0.21389	0.2118	0.21848	0.21848	0.22148	0.23521	0.25862	0.27021	0.26649	0.26396	0.27512	0.27539	0.26354	0.25131	0.26633	0.27938	0.2948	0.29719	0.2982	0.2982	0.31207	0.32865	0.34683	0.36922	0.46644	0.50433	0.58684	0.56898	0.66404	0.6696	0.61803	0.72046	0.78005	0.79178	0.81846	0.81846	1.08464
0.20004	0.20626	0.19859	0.19548	0.1901	0.19994	0.1901	0.20432	0.20432	0.20125	0.19802	0.19013	0.19363	0.2171	0.223	0.226	0.21923	0.23284	0.25045	0.27515	0.27134	0.27316	0.27871	0.27871	0.27499	0.27745	0.26735	0.27219	0.28416	0.30962	0.30263	0.31108	0.31439	0.31444	0.31999	0.32831	0.36308	0.35951	0.48812	0.48812	0.49385	0.52683	0.59596	0.66944	0.73172	0.83123	0.84576	0.93646	1.02661	1.15583
0.20782	0.20312	0.19947	0.19768	0.19406	0.20604	0.2003	0.20437	0.2107	0.20428	0.19688	0.19765	0.19384	0.21252	0.22599	0.22599	0.20783	0.22273	0.22727	0.23844	0.26177	0.25366	0.27544	0.28773	0.27978	0.28292	0.28687	0.2946	0.3062	0.31822	0.31822	0.31389	0.29981	0.29626	0.28758	0.29173	0.35648	0.34592	0.34827	0.41601	0.42278	0.42167	0.50522	0.65231	0.70181	0.80649	0.80649	0.94886	1.02964	1.20655
0.20437	0.19987	0.19582	0.19862	0.21262	0.21375	0.21375	0.21016	0.2132	0.20707	0.20545	0.19961	0.20202	0.20737	0.22055	0.23301	0.22034	0.22237	0.23981	0.23885	0.23849	0.26677	0.26677	0.28548	0.29931	0.29507	0.29039	0.29674	0.31252	0.30823	0.31998	0.32054	0.30034	0.2985	0.29496	0.3274	0.38231	0.38231	0.32723	0.37193	0.40936	0.5288	0.61812	0.70313	0.73605	0.71163	0.77273	0.90471	1.01003	1.12598
0.20945	0.20168	0.19119	0.19775	0.2089	0.22236	0.2148	0.20919	0.2066	0.19781	0.19991	0.19685	0.20191	0.20191	0.2115	0.22328	0.24832	0.23158	0.24351	0.25722	0.26513	0.26137	0.28442	0.32079	0.30438	0.29743	0.30476	0.31239	0.31239	0.31609	0.32215	0.31689	0.28596	0.2728	0.29243	0.35999	0.45961	0.37594	0.40468	0.44221	0.54653	0.58803	0.6565	0.67299	0.67299	0.74612	0.72182	0.88031	0.99197	1.06999
0.20003	0.19098	0.18749	0.19978	0.19978	0.20239	0.21035	0.20912	0.21446	0.21333	0.20535	0.1957	0.20584	0.22081	0.23785	0.26098	0.27229	0.25887	0.27471	0.2867	0.2867	0.28131	0.28208	0.31226	0.33782	0.30859	0.30787	0.3014	0.31095	0.31719	0.29792	0.29555	0.29175	0.28704	0.32724	0.32724	0.4122	0.49438	0.49894	0.58473	0.53321	0.54517	0.67352	0.72822	0.83046	0.86119	0.73912	0.7576	0.95225	1.08827
0.1982	0.19462	0.19173	0.18308	0.19127	0.19961	0.21059	0.22889	0.22918	0.21274	0.20892	0.20892	0.21764	0.23746	0.23809	0.2519	0.2798	0.28915	0.29433	0.30092	0.30508	0.29443	0.29033	0.31273	0.30861	0.32132	0.30913	0.30913	0.28392	0.28692	0.27769	0.26039	0.25481	0.25645	0.31059	0.42623	0.61435	0.60224	0.62907	0.57463	0.56041	0.6378	0.6378	0.80531	0.8009	0.86987	0.88193	0.82332	0.97694	1.15204
0.19981	0.19934	0.1928	0.1928	0.19531	0.20288	0.20816	0.21492	0.23476	0.23697	0.21767	0.22208	0.2376	0.24554	0.25472	0.25447	0.26623	0.27044	0.27044	0.28233	0.29639	0.30773	0.30378	0.29337	0.28594	0.30035	0.30029	0.28853	0.2474	0.2459	0.2542	0.25741	0.24191	0.24191	0.25836	0.31012	0.44431	0.67051	0.73854	0.5993	0.61668	0.68913	0.81476	0.94041	0.98014	1.1	1.01602	1.05478	1.07586	1.07586
0.20788	0.20312	0.20751	0.20559	0.20806	0.22329	0.23326	0.23177	0.23531	0.24037	0.24037	0.23943	0.23883	0.2419	0.24437	0.24773	0.25837	0.26199	0.27064	0.29084	0.31869	0.30168	0.30571	0.30139	0.30032	0.30032	0.29071	0.2608	0.24675	0.23842	0.23359	0.23778	0.24907	0.25086	0.27951	0.43594	0.64234	0.63331	0.7719	0.75864	0.75864	0.83508	0.9396	1.11476	1.02532	0.93601	1.08535	1.17942	1.01564	0.99897
0.19879	0.19879	0.20469	0.214	0.22643	0.24729	0.24043	0.2346	0.22503	0.22632	0.24093	0.24082	0.23873	0.23691	0.24541	0.25377	0.25377	0.25959	0.27333	0.28132	0.30564	0.30371	0.30649	0.3276	0.33473	0.30344	0.25949	0.23987	0.23164	0.23625	0.24701	0.25513	0.25513	0.2568	0.28269	0.40655	0.54917	0.59948	0.62581	0.54003	0.82308	0.96506	1.0324	1.15684	1.09346	0.91829	0.78657	0.78657	0.83872	0.96728
0.21302	0.21536	0.23205	0.25014	0.25471	0.24205	0.23237	0.22936	0.22936	0.23523	0.24516	0.25564	0.24483	0.24222	0.25291	0.25308	0.25252	0.25617	0.28037	0.29651	0.30283	0.29886	0.31291	0.31291	0.32321	0.31731	0.28932	0.25658	0.23698	0.23882	0.24417	0.24796	0.25787	0.28383	0.36412	0.44143	0.50765	0.6235	0.6235	0.73751	0.84979	1.06255	1.10067	1.20066	1.11989	0.97667	0.81092	0.86205	1.13221	1.11582
0.22401	0.22567	0.25031	0.2398	0.22037	0.24228	0.2411	0.22213	0.23635	0.24295	0.24073	0.2495	0.25133	0.25957	0.2536	0.2536	0.2502	0.26073	0.27844	0.29317	0.29004	0.28761	0.30465	0.33463	0.34026	0.30922	0.27792	0.25449	0.2341	0.23581	0.23581	0.24004	0.25025	0.29121	0.39814	0.45345	0.5403	0.5923	0.77813	0.84195	0.92656	0.87035	0.9969	0.83915	0.90519	0.90519	1.13406	1.08062	1.02216	0.94305
0.22635	0.22331	0.21481	0.20502	0.22617	0.23222	0.22833	0.22833	0.2382	0.23675	0.23258	0.24907	0.26215	0.25874	0.26467	0.26156	0.27452	0.28214	0.27915	0.2786	0.2789	0.29798	0.29798	0.32625	0.33727	0.31499	0.2728	0.2555	0.2349	0.23106	0.22877	0.24551	0.34747	0.44122	0.47752	0.59566	0.68299	0.68299	0.79739	0.93861	1.01186	0.702	0.50766	0.62189	0.7336	0.83347	0.83034	0.94023	0.96614	1.01736
0.20867	0.20642	0.20493	0.20653	0.21199	0.22466	0.23425	0.24695	0.24059	0.23713	0.24682	0.25191	0.2569	0.2569	0.26872	0.28247	0.28829	0.29055	0.28822	0.28307	0.2793	0.28011	0.29761	0.29665	0.28195	0.29615	0.26867	0.2423	0.2423	0.24219	0.23369	0.26774	0.38943	0.51568	0.55253	0.66715	0.72827	0.82836	0.75406	0.7013	0.51539	0.46462	0.43712	0.52889	0.52889	0.4393	0.48777	0.58207	0.6628	0.73098
0.21304	0.21386	0.21892	0.21646	0.22041	0.22041	0.233	0.24106	0.2372	0.23651	0.24723	0.25893	0.27263	0.28223	0.29366	0.2948	0.32294	0.31468	0.30122	0.28348	0.28348	0.2836	0.28405	0.30902	0.28395	0.27562	0.28556	0.27207	0.25261	0.24838	0.27448	0.39497	0.48283	0.56443	0.62568	0.62568	0.61719	0.76314	0.7073	0.58423	0.4458	0.52769	0.41464	0.32908	0.31407	0.30758	0.332	0.33155	0.32997	0.37689
0.20461	0.20397	0.2068	0.21134	0.21987	0.23281	0.26135	0.24469	0.24168	0.24771	0.2652	0.27872	0.27872	0.28504	0.28885	0.29754	0.29817	0.32752	0.33191	0.305	0.28637	0.29735	0.29041	0.30239	0.28787	0.28377	0.27306	0.27306	0.27374	0.29082	0.30074	0.30579	0.38991	0.46732	0.58799	0.67276	0.64117	0.60363	0.52431	0.46392	0.43218	0.36521	0.36521	0.33174	0.26467	0.26387	0.25365	0.26455	0.26958	0.29009
0.19994	0.20261	0.21678	0.22834	0.22834	0.24536	0.24898	0.24997	0.25298	0.26499	0.27146	0.28144	0.29189	0.29125	0.30999	0.30745	0.31259	0.33141	0.31113	0.31113	0.2862	0.28606	0.28708	0.27804	0.29308	0.29611	0.28885	0.27368	0.27543	0.28151	0.29511	0.35802	0.41593	0.55597	0.55597	0.60307	0.6284	0.58047	0.59482	0.65539	0.47169	0.35023	0.34554	0.32877	0.25783	0.25294	0.25744	0.26215	0.30834	0.30834
0.21872	0.22501	0.22505	0.22953	0.25462	0.25907	0.26115	0.25962	0.26363	0.26792	0.27234	0.27234	0.27498	0.28287	0.29587	0.31262	0.29913	0.29405	0.29024	0.27604	0.27679	0.28369	0.28994	0.29013	0.30384	0.30298	0.30298	0.27676	0.27458	0.29096	0.29057	0.3205	0.38175	0.42741	0.45147	0.48118	0.56133	0.7112	0.7577	0.50914	0.50914	0.3584	0.37486	0.32903	0.27712	0.26817	0.2662	0.30472	0.37156	0.46579
0.22846	0.23928	0.25902	0.25902	0.26309	0.27699	0.26113	0.26507	0.26071	0.25662	0.26198	0.2751	0.28899	0.29784	0.32419	0.32405	0.30342	0.30375	0.30375	0.28669	0.28368	0.28705	0.28564	0.27627	0.28585	0.30333	0.29479	0.28182	0.28807	0.30722	0.30963	0.32397	0.32397	0.39275	0.40035	0.36855	0.35943	0.53296	0.56332	0.46973	0.30519	0.31139	0.30403	0.29719	0.29415	0.29814	0.34134	0.34134	0.43156	0.46558
0.23432	0.24369	0.25661	0.25841	0.26216	0.26461	0.25672	0.25203	0.25133	0.26386	0.26386	0.29163	0.31811	0.32213	0.32809	0.32315	0.31534	0.3255	0.31615	0.30085	0.29365	0.28484	0.27282	0.27871	0.27871	0.28837	0.32233	0.31897	0.30401	0.33461	0.32956	0.334	0.32755	0.34353	0.35244	0.36765	0.38571	0.46251	0.46782	0.46782	0.3427	0.32497	0.3595	0.41063	0.3375	0.34983	0.37986	0.42175	0.36115	0.32174
0.2318	0.23535	0.23535	0.26366	0.27559	0.26391	0.25644	0.25587	0.2509	0.26711	0.28666	0.30936	0.32307	0.33373	0.32122	0.32329	0.32329	0.3146	0.31554	0.3261	0.32157	0.29964	0.28602	0.278	0.27731	0.29364	0.31956	0.33095	0.33833	0.33313	0.31166	0.31166	0.30752	0.31796	0.36283	0.40741	0.39668	0.48289	0.49768	0.49255	0.45066	0.42949	0.3819	0.36248	0.35142	0.35142	0.37557	0.41439	0.35573	0.30124
0.23249	0.24486	0.28051	0.27752	0.25942	0.25252	0.24991	0.25301	0.25301	0.26682	0.28284	0.28992	0.31364	0.31113	0.31564	0.33475	0.31451	0.31	0.30507	0.31607	0.29552	0.29334	0.29578	0.29578	0.29663	0.3103	0.31135	0.33541	0.34047	0.3324	0.31127	0.30995	0.33255	0.31556	0.33288	0.38342	0.41854	0.41854	0.43716	0.43734	0.39294	0.39744	0.40095	0.38285	0.40476	0.40426	0.38016	0.32987	0.32224	0.31115
0.25198	0.25198	0.26679	0.2747	0.26086	0.25465	0.25266	0.2469	0.26185	0.28011	0.28024	0.28849	0.2893	0.32715	0.35386	0.35386	0.33671	0.31628	0.30191	0.29272	0.30139	0.29257	0.28315	0.28411	0.29346	0.32643	0.33567	0.33315	0.33423	0.31988	0.31988	0.30948	0.29089	0.2928	0.28331	0.28046	0.29266	0.34983	0.458	0.41704	0.35032	0.35435	0.37109	0.36704	0.36704	0.37655	0.34791	0.32142	0.32528	0.32059
0.24533	0.2594	0.25397	0.25403	0.24822	0.24536	0.23474	0.23474	0.24999	0.26574	0.27957	0.27846	0.28337	0.28017	0.31569	0.3543	0.32593	0.30555	0.30419	0.30831	0.30852	0.30443	0.30443	0.3	0.30765	0.29842	0.30605	0.32282	0.35568	0.34311	0.34851	0.34654	0.31957	0.30465	0.29897	0.32083	0.32083	0.31923	0.32561	0.38523	0.40015	0.33784	0.3624	0.40733	0.44664	0.43534	0.40109	0.33793	0.34219	0.3207
0.25465	0.25532	0.25044	0.24594	0.25575	0.2461	0.24611	0.24906	0.25807	0.26324	0.27096	0.28566	0.29509	0.30698	0.30698	0.31176	0.30591	0.31179	0.3124	0.33579	0.32558	0.31122	0.28169	0.25736	0.2687	0.26534	0.26539	0.29733	0.29733	0.34674	0.3383	0.32099	0.31194	0.30653	0.26371	0.30117	0.33746	0.36533	0.3627	0.38269	0.34957	0.35405	0.4078	0.4078	0.48255	0.48911	0.40837	0.38435	0.36624	0.36127
0.25483	0.25369	0.24427	0.24238	0.25044	0.24131	0.24131	0.24978	0.25058	0.25326	0.26473	0.28144	0.29367	0.30205	0.29173	0.30413	0.31044	0.2976	0.27398	0.28457	0.27268	0.27268	0.25433	0.24932	0.25816	0.2631	0.26077	0.26628	0.28439	0.34472	0.35147	0.32323	0.32102	0.29609	0.34185	0.34185	0.33801	0.34487	0.3463	0.33144	0.34071	0.36223	0.41858	0.47686	0.47035	0.42104	0.36764	0.36902	0.3776	0.3776
0.25712	0.24723	0.2398	0.23695	0.23489	0.23052	0.23929	0.24924	0.24975	0.26727	0.28228	0.29133	0.29594	0.29594	0.29771	0.30157	0.31079	0.29428	0.2799	0.27239	0.26863	0.26133	0.26201	0.26668	0.26664	0.27209	0.2627	0.2627	0.26405	0.29313	0.31794	0.32583	0.29585	0.35159	0.36345	0.33425	0.31955	0.31605	0.30345	0.32049	0.33825	0.33825	0.37109	0.45698	0.49094	0.42419	0.39267	0.43172	0.42767	0.44976
0.24232	0.23078	0.21863	0.23462	0.22934	0.22934	0.23137	0.24424	0.23832	0.2477	0.27453	0.29254	0.29303	0.30875	0.30528	0.31013	0.30248	0.28125	0.25346	0.25346	0.23583	0.23308	0.24682	0.24876	0.24856	0.25975	0.24984	0.2536	0.2645	0.28611	0.28766	0.28665	0.32349	0.34367	0.34367	0.31872	0.31696	0.36369	0.32034	0.3049	0.31904	0.37399	0.44306	0.46442	0.47035	0.41431	0.42314	0.40757	0.40757	0.54385
0.2384	0.22734	0.22142	0.21123	0.22737	0.22834	0.23378	0.22498	0.23265	0.24994	0.30193	0.2917	0.2917	0.29626	0.3122	0.31132	0.29594	0.28553	0.2617	0.25183	0.23321	0.22932	0.23265	0.2366	0.24513	0.25116	0.25116	0.25535	0.26117	0.26885	0.29043	0.28598	0.28847	0.32912	0.36503	0.35635	0.36278	0.35586	0.29725	0.32384	0.32384	0.34473	0.43713	0.50122	0.4773	0.42997	0.35512	0.38997	0.4602	0.58802
0.2407	0.22295	0.227	0.21485	0.21485	0.2212	0.22443	0.22888	0.22235	0.24229	0.26118	0.26903	0.27769	0.28448	0.30297	0.29934	0.28535	0.28114	0.28114	0.2674	0.24469	0.23165	0.2249	0.22339	0.2231	0.23139	0.24559	0.2491	0.25138	0.27181	0.31139	0.35821	0.3128	0.3128	0.3062	0.35523	0.3737	0.3706	0.34811	0.33571	0.32681	0.32648	0.40629	0.4665	0.48188	0.40286	0.39185	0.39185	0.41597	0.45468
0.23924	0.22212	0.22191	0.22209	0.21926	0.23822	0.24325	0.23383	0.23928	0.27188	0.27835	0.27835	0.27241	0.28911	0.30049	0.29634	0.27938	0.28174	0.27355	0.25188	0.24076	0.23087	0.22721	0.22449	0.23206	0.23206	0.245	0.24138	0.24714	0.27479	0.27246	0.35601	0.35149	0.29864	0.42416	0.41354	0.37192	0.36233	0.33167	0.33167	0.32715	0.33466	0.39905	0.44141	0.48701	0.45593	0.38538	0.39324	0.48508	0.6014
0.23256	0.22384	0.23428	0.23428	0.23556	0.24693	0.25395	0.23289	0.23792	0.26666	0.27681	0.26909	0.28202	0.2981	0.29912	0.28437	0.28366	0.28366	0.28188	0.26718	0.24223	0.23875	0.22934	0.22302	0.22895	0.24942	0.25189	0.24631	0.24183	0.25172	0.31556	0.38927	0.38927	0.31803	0.31042	0.33091	0.36833	0.37098	0.38467	0.39737	0.44454	0.45334	0.47411	0.49369	0.53654	0.53437	0.53437	0.49666	0.55507	0.59171
0.23169	0.23035	0.22207	0.22809	0.23368	0.24936	0.24534	0.25107	0.26437	0.27051	0.27051	0.29114	0.30079	0.2899	0.28089	0.28087	0.28182	0.28119	0.2762	0.25579	0.24209	0.23209	0.23088	0.23461	0.23461	0.24794	0.24509	0.25232	0.2522	0.25288	0.29463	0.35257	0.34774	0.25975	0.26646	0.28925	0.38141	0.43922	0.43922	0.52198	0.52889	0.56124	0.58241	0.6561	0.76993	0.78508	0.72303	0.70814	0.66815	0.63831
0.22955	0.22484	0.22603	0.22603	0.22777	0.23839	0.25102	0.253	0.27317	0.27858	0.28977	0.30391	0.28775	0.27275	0.27449	0.27044	0.27679	0.27679	0.27997	0.26744	0.24433	0.23705	0.22696	0.23116	0.23878	0.24389	0.24879	0.26379	0.24766	0.27145	0.31952	0.31952	0.35844	0.34142	0.29882	0.30712	0.3473	0.49923	0.60339	0.65136	0.6685	0.69054	0.6515	0.71241	0.71241	0.77231	0.73725	0.72204	0.71778	0.78602
0.21722	0.22103	0.22605	0.23106	0.23892	0.24159	0.25827	0.26993	0.27286	0.27286	0.28097	0.28332	0.27438	0.26112	0.2571	0.25089	0.25807	0.26105	0.26313	0.24599	0.23942	0.23074	0.22241	0.22241	0.22898	0.24212	0.24851	0.26199	0.23924	0.2647	0.29997	0.35197	0.41149	0.39781	0.40566	0.45849	0.50929	0.50929	0.5794	0.62874	0.60659	0.62528	0.61087	0.65528	0.66326	0.73634	0.82206	0.97162	1.10575	1.3422
0.2119	0.21943	0.21943	0.22609	0.23713	0.24738	0.24953	0.26558	0.27368	0.26853	0.27248	0.27926	0.27035	0.2519	0.25032	0.25384	0.25384	0.25366	0.25214	0.25005	0.24471	0.22942	0.22676	0.21941	0.2271	0.23358	0.25354	0.24972	0.2382	0.26753	0.26753	0.30145	0.3878	0.54865	0.67963	0.6798	0.59441	0.67473	0.66635	0.65671	0.76267	0.76241	0.76151	0.76151	0.76781	0.90904	0.92545	1.10801	1.19184	1.27549
0.20874	0.21226	0.23365	0.23888	0.24928	0.26259	0.26908	0.2805	0.2805	0.2688	0.26622	0.28294	0.26282	0.24783	0.23592	0.22961	0.24501	0.25702	0.24871	0.24582	0.23103	0.23345	0.23345	0.23731	0.2297	0.23114	0.24294	0.24608	0.24883	0.27236	0.32218	0.40464	0.5023	0.54931	0.55586	0.62746	0.62746	0.69198	0.76869	0.79253	0.95677	1.14797	1.16907	1.16088	1.07833	0.87246	0.71838	0.82701	1.31828	1.67996
0.22391	0.22391	0.24181	0.26386	0.27087	0.27748	0.29039	0.28171	0.27129	0.26763	0.28613	0.26567	0.25254	0.24902	0.23253	0.23253	0.22557	0.24556	0.24749	0.2328	0.23255	0.23297	0.23393	0.22591	0.22267	0.22792	0.2341	0.2478	0.2637	0.2637	0.28701	0.3627	0.42406	0.49877	0.51549	0.56876	0.63222	0.5902	0.57842	0.66219	0.738	0.80894	0.80894	0.83479	0.74061	0.65691	0.82157	0.92163	1.12684	1.38976
0.24072	0.25638	0.27097	0.28432	0.28207	0.29166	0.30021	0.28684	0.28684	0.27373	0.30194	0.27332	0.25235	0.24783	0.24116	0.23798	0.23791	0.24096	0.23644	0.23138	0.23442	0.23442	0.23206	0.227	0.22263	0.23054	0.24436	0.26577	0.30064	0.31737	0.38191	0.43609	0.48544	0.48419	0.46147	0.46147	0.48702	0.47278	0.51369	0.57378	0.64079	0.66846	0.67418	0.76644	0.82108	0.82793	0.86807	0.95207	1.03909	1.03909
0.26272	0.26272	0.2757	0.29293	0.30087	0.30681	0.30906	0.30378	0.30463	0.30918	0.29854	0.2572	0.24231	0.24804	0.24804	0.25169	0.2482	0.23892	0.23489	0.23514	0.23762	0.23325	0.22776	0.21842	0.22593	0.24604	0.2729	0.31588	0.31588	0.3429	0.36921	0.43423	0.45492	0.44396	0.40413	0.40813	0.42629	0.4802	0.53448	0.56214	0.6133	0.6133	0.64239	0.64789	0.58865	0.59901	0.67978	0.71071	0.66509	0.6942
0.27202	0.27595	0.30006	0.3181	0.33035	0.31826	0.29784	0.29784	0.29966	0.31873	0.33237	0.29696	0.26958	0.25966	0.26639	0.25405	0.24224	0.22708	0.23765	0.23699	0.2329	0.2329	0.23065	0.22794	0.22824	0.23813	0.25778	0.31654	0.34289	0.39263	0.41723	0.41608	0.39374	0.37397	0.37397	0.37405	0.37989	0.50427	0.46454	0.42907	0.48878	0.70115	0.72627	0.78336	0.93506	0.93995	0.85619	0.70364	0.70364	0.72556
0.25464	0.26562	0.26908	0.29476	0.31277	0.33834	0.34695	0.31252	0.2948	0.31258	0.33883	0.3419	0.30599	0.28232	0.28232	0.28427	0.26756	0.25196	0.24369	0.23574	0.23674	0.22624	0.22948	0.23499	0.23492	0.25128	0.27963	0.27963	0.3164	0.34311	0.3658	0.39996	0.37112	0.36046	0.36921	0.35952	0.40773	0.47369	0.52158	0.51137	0.66653	0.66653	0.78981	0.77023	0.71185	0.83262	0.78151	0.73411	0.74176	0.72403
0.2827	0.30378	0.30125	0.29808	0.31674	0.33698	0.31959	0.31959	0.30111	0.30139	0.32182	0.34194	0.32812	0.31882	0.31351	0.30278	0.28263	0.25756	0.23761	0.23394	0.23394	0.23767	0.24359	0.2478	0.2445	0.24241	0.26982	0.28122	0.28929	0.32108	0.36425	0.3635	0.35183	0.35183	0.346	0.38131	0.40232	0.39172	0.49584	0.48327	0.61512	0.6051	0.56698	0.5528	0.53122	0.6384	0.69874	0.69874	0.76732	0.76958
0.27913	0.28209	0.2895	0.30774	0.31734	0.32036	0.31272	0.30341	0.31723	0.3324	0.33389	0.33215	0.34476	0.34476	0.34	0.32357	0.31521	0.28015	0.24789	0.24326	0.25698	0.26577	0.25614	0.25471	0.27177	0.28417	0.28417	0.29217	0.32034	0.33551	0.37583	0.35889	0.33272	0.38225	0.44607	0.45153	0.35692	0.46742	0.51422	0.56563	0.56563	0.52967	0.51438	0.46691	0.45782	0.48781	0.52055	0.5645	0.66568	0.73304
0.27323	0.28274	0.29011	0.29781	0.30386	0.31601	0.31601	0.3169	0.33901	0.3431	0.31387	0.32391	0.35849	0.37742	0.36076	0.34577	0.33524	0.28547	0.26599	0.26599	0.26808	0.2779	0.2782	0.28224	0.30852	0.32946	0.32203	0.3508	0.35814	0.36387	0.34672	0.34218	0.38706	0.38706	0.4761	0.55547	0.44167	0.46728	0.4777	0.4556	0.4335	0.35978	0.32561	0.3427	0.34374	0.37198	0.37198	0.43191	0.53389	0.62867
0.26962	0.27818	0.2812	0.28617	0.28696	0.31774	0.33183	0.35866	0.37617	0.35291	0.34877	0.36656	0.36656	0.38476	0.38927	0.36659	0.33254	0.31417	0.30953	0.29673	0.30625	0.32062	0.34028	0.35087	0.35392	0.35467	0.35467	0.35095	0.35013	0.34195	0.33255	0.32587	0.41228	0.45387	0.57495	0.52838	0.39473	0.39614	0.37388	0.37388	0.32199	0.28588	0.28933	0.30393	0.32119	0.33083	0.3654	0.43005	0.4835	0.59368
0.26072	0.25156	0.26657	0.27931	0.29244	0.30634	0.30634	0.33262	0.34547	0.34803	0.34402	0.34414	0.35716	0.36243	0.35194	0.33982	0.34216	0.31829	0.32435	0.32435	0.33532	0.33196	0.3557	0.36258	0.37082	0.38821	0.40197	0.36384	0.34919	0.35156	0.3474	0.37342	0.37342	0.43372	0.46277	0.4421	0.38288	0.33597	0.28959	0.25093	0.25409	0.25728	0.28279	0.27982	0.2831	0.2831	0.28315	0.28902	0.34294	0.37195
0.26346	0.24494	0.24887	0.25713	0.28727	0.31106	0.31112	0.30752	0.31887	0.31419	0.33844	0.33651	0.33651	0.32892	0.3292	0.32527	0.3261	0.3168	0.31143	0.33891	0.35352	0.36073	0.37569	0.39668	0.41758	0.41758	0.4132	0.40106	0.3641	0.34911	0.35386	0.40259	0.41251	0.44418	0.43486	0.32786	0.29321	0.27533	0.27533	0.25908	0.25332	0.26124	0.25485	0.26332	0.27584	0.28382	0.28301	0.29576	0.33826	0.37772
0.24862	0.23546	0.24912	0.27433	0.29905	0.29905	0.29817	0.31228	0.30897	0.3071	0.33494	0.32343	0.315	0.3208	0.32182	0.31081	0.30157	0.3404	0.3404	0.35448	0.36419	0.3806	0.41075	0.43167	0.4371	0.43671	0.43172	0.45351	0.37008	0.3523	0.38887	0.38887	0.40582	0.42455	0.42025	0.33935	0.26524	0.23983	0.2466	0.21797	0.24358	0.26095	0.27005	0.29477	0.31729	0.31729	0.32502	0.32837	0.34276	0.37454
0.25324	0.2497	0.24564	0.26089	0.2819	0.28216	0.30812	0.29864	0.28615	0.30716	0.31677	0.31639	0.31639	0.31955	0.36047	0.33283	0.34347	0.32744	0.34643	0.35494	0.397	0.45398	0.46588	0.43258	0.41571	0.41571	0.46062	0.44261	0.42923	0.4052	0.38923	0.44277	0.45379	0.39411	0.30314	0.26522	0.23655	0.2856	0.2856	0.30644	0.22425	0.29246	0.34209	0.30016	0.32646	0.36279	0.33456	0.3357	0.35237	0.41104
0.25175	0.25888	0.26736	0.28141	0.27731	0.27731	0.26914	0.30009	0.28758	0.28052	0.3123	0.32751	0.33369	0.38486	0.36572	0.32973	0.34344	0.32809	0.32809	0.31734	0.33605	0.35875	0.39323	0.42008	0.4138	0.44176	0.46995	0.45227	0.43705	0.51367	0.52301	0.52301	0.49301	0.45266	0.31999	0.28272	0.25648	0.26699	0.28531	0.2679	0.29381	0.34054	0.34566	0.3451	0.3451	0.34685	0.36426	0.38962	0.39144	0.41615
0.23941	0.25956	0.26762	0.25664	0.25797	0.26773	0.2662	0.26905	0.24919	0.24799	0.28572	0.28572	0.28457	0.31232	0.32009	0.34303	0.34501	0.33723	0.32375	0.31804	0.33109	0.32492	0.34148	0.36049	0.36049	0.39191	0.4173	0.44703	0.49168	0.47132	0.57872	0.58937	0.52385	0.41786	0.31555	0.30258	0.27211	0.27211	0.27356	0.28882	0.28003	0.28446	0.30731	0.30646	0.32062	0.33028	0.37404	0.39422	0.42626	0.46206
0.23797	0.23698	0.252	0.24887	0.24887	0.26566	0.26621	0.26385	0.25968	0.24747	0.24805	0.27514	0.27138	0.3428	0.35014	0.34516	0.34074	0.34074	0.33795	0.3417	0.34976	0.34517	0.34902	0.35092	0.35483	0.36918	0.39711	0.43897	0.48317	0.56528	0.56528	0.62618	0.61985	0.47703	0.37153	0.34247	0.32941	0.30423	0.2775	0.27182	0.27939	0.28265	0.28705	0.28705	0.30069	0.3046	0.32591	0.34969	0.3892	0.43428
0.22454	0.23562	0.24572	0.25745	0.2603	0.26211	0.26983	0.26057	0.24666	0.2299	0.24768	0.24768	0.28515	0.30122	0.28844	0.30302	0.31445	0.29092	0.30828	0.29542	0.29849	0.33699	0.36156	0.36306	0.36306	0.38209	0.41147	0.41358	0.45897	0.54447	0.59613	0.64404	0.55891	0.42075	0.34322	0.34279	0.33792	0.33792	0.31891	0.30281	0.29523	0.29752	0.3046	0.31588	0.31069	0.30535	0.3103	0.34025	0.36086	0.41341
0.21857	0.23952	0.24554	0.24966	0.24966	0.24834	0.26114	0.25919	0.24232	0.24806	0.24382	0.2724	0.284	0.28405	0.29285	0.29833	0.27951	0.27951	0.30419	0.29409	0.28006	0.3184	0.31732	0.33356	0.37357	0.36578	0.39191	0.43845	0.48666	0.54446	0.54446	0.58666	0.52876	0.44821	0.36391	0.33176	0.34121	0.3292	0.32264	0.31284	0.31746	0.32314	0.34487	0.34487	0.32737	0.31039	0.31884	0.33661	0.35136	0.36677
0.21218	0.22576	0.23394	0.2409	0.23524	0.2489	0.26659	0.25099	0.24521	0.23929	0.23929	0.24699	0.26965	0.28969	0.27541	0.26519	0.28196	0.29625	0.2906	0.28119	0.32123	0.30604	0.31927	0.31927	0.36247	0.37786	0.38978	0.43574	0.47148	0.46345	0.51043	0.53022	0.46915	0.4186	0.37894	0.35097	0.35097	0.34219	0.3428	0.34761	0.35477	0.35476	0.35424	0.36504	0.33557	0.323	0.32335	0.34314	0.35357	0.35357
0.22303	0.22013	0.24286	0.25105	0.25105	0.24249	0.23009	0.25068	0.24546	0.25248	0.25246	0.24919	0.25544	0.26719	0.26162	0.25059	0.28673	0.28673	0.3009	0.31382	0.33676	0.36737	0.36169	0.32092	0.35787	0.38167	0.41807	0.4644	0.45914	0.45449	0.45449	0.4522	0.48516	0.48581	0.44607	0.41996	0.40172	0.36472	0.38747	0.35218	0.34685	0.36144	0.36144	0.36674	0.37347	0.36555	0.35003	0.3422	0.36066	0.38137
0.24203	0.23816	0.24498	0.24881	0.23891	0.23339	0.22761	0.24044	0.24963	0.25407	0.25407	0.24759	0.24631	0.2564	0.24776	0.24391	0.28033	0.2995	0.29843	0.3086	0.3449	0.35462	0.35028	0.35028	0.36243	0.39771	0.41775	0.42701	0.47629	0.51771	0.51484	0.5114	0.524	0.49829	0.47501	0.44568	0.44568	0.4021	0.39435	0.36918	0.34288	0.34644	0.36156	0.40077	0.38706	0.34565	0.33098	0.34903	0.34903	0.37609
0.23054	0.23987	0.24009	0.22252	0.22252	0.21595	0.22063	0.2232	0.23621	0.2364	0.24992	0.24117	0.23427	0.24885	0.25542	0.26823	0.26823	0.2795	0.2917	0.32903	0.34216	0.32737	0.33869	0.37248	0.38803	0.42748	0.4232	0.43376	0.47062	0.47062	0.50374	0.50698	0.53488	0.5025	0.48829	0.47367	0.46759	0.41564	0.39753	0.38224	0.37468	0.35319	0.35319	0.3945	0.38185	0.33508	0.34409	0.36731	0.38107	0.39685
0.24446	0.25137	0.24484	0.23431	0.21023	0.21836	0.2229	0.24665	0.24783	0.24824	0.24824	0.25634	0.2472	0.24835	0.25466	0.26675	0.28763	0.30454	0.32032	0.32352	0.33471	0.3552	0.36296	0.36296	0.3925	0.4098	0.44113	0.43186	0.45855	0.48049	0.52941	0.55808	0.53837	0.51809	0.55563	0.55563	0.58323	0.51611	0.49111	0.448	0.42131	0.38027	0.37373	0.37435	0.3611	0.35423	0.36201	0.39518	0.39518	0.42126
0.24151	0.23654	0.2498	0.24455	0.24455	0.22962	0.22204	0.22137	0.23255	0.24991	0.24954	0.25737	0.25334	0.24871	0.25645	0.2676	0.2676	0.26887	0.30404	0.31309	0.32489	0.34455	0.39825	0.36179	0.37619	0.38417	0.42508	0.44428	0.47129	0.47129	0.48882	0.53623	0.59037	0.62832	0.61038	0.55752	0.47706	0.46713	0.44637	0.457	0.45069	0.45069	0.4046	0.36963	0.3784	0.37324	0.36294	0.35997	0.41077	0.447
0.24558	0.24208	0.23991	0.24517	0.24144	0.23289	0.22598	0.21659	0.22403	0.24673	0.24673	0.25712	0.25116	0.25703	0.25339	0.27026	0.28449	0.33422	0.33668	0.34316	0.37457	0.3762	0.3762	0.36005	0.38173	0.43582	0.44216	0.44883	0.4639	0.51064	0.56027	0.63592	0.66581	0.5991	0.52936	0.52936	0.46548	0.4504	0.45056	0.45624	0.45041	0.4337	0.38726	0.39182	0.39892	0.3928	0.37764	0.39415	0.39415	0.4559
0.23298	0.2354	0.24488	0.24176	0.24176	0.23631	0.23911	0.21974	0.21965	0.23256	0.2431	0.24607	0.25633	0.26156	0.26987	0.2913	0.2913	0.32743	0.35565	0.34614	0.38558	0.40862	0.41725	0.39823	0.42263	0.41418	0.43934	0.46971	0.53263	0.53263	0.59557	0.63785	0.61507	0.53428	0.51273	0.50309	0.46817	0.46115	0.45758	0.46541	0.45066	0.45066	0.44008	0.41409	0.40216	0.42005	0.43391	0.45533	0.52085	0.58622
0.23621	0.24457	0.23962	0.23487	0.23985	0.24011	0.24417	0.23669	0.23372	0.2395	0.2395	0.25213	0.25938	0.27397	0.27961	0.2979	0.31793	0.37153	0.35619	0.36774	0.38962	0.41965	0.41965	0.44059	0.42481	0.40853	0.44995	0.46109	0.53464	0.59553	0.6475	0.59138	0.56648	0.55466	0.55099	0.55099	0.56222	0.52637	0.4708	0.475	0.48704	0.4938	0.45567	0.42965	0.43423	0.45067	0.48277	0.48277	0.55221	0.69874
0.23627	0.2348	0.23539	0.23539	0.24283	0.24938	0.24509	0.24173	0.23204	0.23171	0.24089	0.24822	0.26586	0.29174	0.32199	0.34409	0.34409	0.37165	0.33819	0.34954	0.36848	0.36683	0.41674	0.43563	0.46901	0.49529	0.47896	0.54226	0.54226	0.57171	0.62675	0.56934	0.59191	0.56034	0.57863	0.57572	0.55258	0.5358	0.47901	0.52312	0.60085	0.60085	0.58971	0.58081	0.57455	0.52874	0.52792	0.6247	0.74453	0.99843
0.22874	0.24443	0.24132	0.23818	0.2426	0.24333	0.23944	0.24183	0.23838	0.24547	0.24547	0.2584	0.27307	0.31977	0.36668	0.39664	0.38658	0.40019	0.36038	0.37523	0.36042	0.36754	0.36754	0.40817	0.46443	0.50365	0.51036	0.56666	0.62312	0.67123	0.61323	0.52016	0.55934	0.56099	0.56099	0.53979	0.58125	0.66659	0.71959	0.71979	0.75184	0.85258	0.73815	0.69093	0.69417	0.72628	0.75977	0.75977	0.9446	1.0804
0.22686	0.23897	0.23377	0.23377	0.23628	0.24947	0.26449	0.27174	0.27242	0.29564	0.29917	0.29553	0.314	0.33244	0.3798	0.37468	0.37468	0.40243	0.4027	0.39031	0.34869	0.36647	0.3954	0.42321	0.4681	0.54386	0.49114	0.57433	0.57433	0.70086	0.62871	0.50129	0.58473	0.59945	0.6279	0.66079	0.7967	0.90725	0.8231	0.7732	0.7732	0.7324	0.8266	0.8692	0.96849	1.26818	1.1674	1.12729	1.62677	2.14442
0.2223	0.23566	0.24815	0.25443	0.2666	0.27593	0.29318	0.29521	0.27815	0.25687	0.25687	0.29366	0.30587	0.36155	0.38004	0.40589	0.35829	0.33614	0.34852	0.3515	0.35887	0.39286	0.39286	0.45394	0.46092	0.49989	0.54354	0.57758	0.63203	0.57331	0.52022	0.63491	0.68242	0.66664	0.66664	0.67635	0.72104	0.76833	0.81069	0.74893	0.72856	0.71271	0.73774	0.81151	1.01214	1.22769	1.60849	1.60849	2.70372	2.7641
0.23769	0.25754	0.2713	0.26673	0.26673	0.25999	0.27939	0.28757	0.28776	0.2836	0.28458	0.27216	0.30315	0.35468	0.3725	0.33886	0.33886	0.33087	0.31012	0.31875	0.32282	0.32797	0.38464	0.44088	0.48018	0.55791	0.6014	0.62387	0.62387	0.58802	0.57765	0.62863	0.63582	0.61465	0.67541	0.72858	0.73578	0.77747	0.73276	0.63226	0.63226	0.62911	0.63729	0.718	0.89209	1.07603	1.26999	2.08036	2.68479	2.73302
0.2359	0.2452	0.25994	0.27157	0.27038	0.25282	0.25984	0.2654	0.2662	0.26601	0.26601	0.25842	0.2327	0.26011	0.35895	0.40608	0.3143	0.29909	0.27292	0.30476	0.32514	0.33701	0.33701	0.35075	0.41995	0.50109	0.52756	0.51848	0.55098	0.59752	0.59486	0.63215	0.61124	0.61951	0.61951	0.64395	0.68876	0.691	0.68427	0.67308	0.60612	0.59538	0.6324	0.6455	0.72984	1.13138	1.13138	1.40347	1.76571	2.30087
0.23124	0.24245	0.25024	0.25381	0.25381	0.23956	0.25747	0.27079	0.26903	0.2838	0.27095	0.25638	0.24725	0.29136	0.3499	0.3128	0.3128	0.29139	0.25974	0.28235	0.31031	0.36107	0.35577	0.37321	0.49301	0.52528	0.49447	0.54981	0.54981	0.58223	0.52559	0.51488	0.54445	0.56207	0.55145	0.59687	0.69744	0.75509	0.7332	0.67953	0.67953	0.62684	0.59312	0.63274	0.6658	0.78754	1.08207	1.39704	1.7037	2.45929
0.22805	0.24007	0.24813	0.25034	0.24161	0.24326	0.27009	0.2802	0.27892	0.26051	0.26051	0.23443	0.2524	0.29873	0.31726	0.31744	0.27836	0.2641	0.26905	0.29033	0.33032	0.37707	0.37707	0.35519	0.44575	0.51329	0.45769	0.50537	0.5405	0.49498	0.50921	0.52437	0.51621	0.50743	0.50743	0.57615	0.63666	0.6739	0.74927	0.71942	0.67376	0.65066	0.62712	0.62498	0.81702	1.13807	1.13807	1.34835	1.52674	1.57569
0.24811	0.25723	0.2489	0.24328	0.24328	0.23993	0.26367	0.27403	0.29696	0.27582	0.26192	0.25974	0.28816	0.30309	0.2982	0.29029	0.29029	0.23396	0.24483	0.2461	0.28153	0.33648	0.35171	0.39654	0.40578	0.40679	0.43339	0.49688	0.49688	0.43799	0.44841	0.45154	0.45364	0.49118	0.55998	0.62708	0.66283	0.74145	0.72098	0.69335	0.69335	0.71429	0.67808	0.63937	0.66297	0.87748	1.10455	1.37219	1.6071	2.20338
0.23772	0.2466	0.25782	0.25735	0.25531	0.25311	0.26321	0.2785	0.28557	0.27556	0.27556	0.26442	0.25598	0.29872	0.29586	0.29168	0.30118	0.28809	0.27244	0.29639	0.28429	0.32909	0.32909	0.33044	0.34948	0.37652	0.4262	0.454	0.55291	0.49633	0.379	0.3819	0.43444	0.50423	0.50423	0.54092	0.62252	0.68565	0.68313	0.66733	0.66644	0.70386	0.73162	0.70744	0.64739	0.72612	0.72612	0.92543	1.39488	1.8249
0.2421	0.25574	0.25539	0.24235	0.24235	0.2554	0.2752	0.25295	0.25823	0.25994	0.24875	0.27289	0.27401	0.27693	0.28489	0.28299	0.28299	0.31287	0.30144	0.2796	0.27688	0.2789	0.29503	0.30748	0.36229	0.39191	0.4247	0.44289	0.44289	0.44836	0.44223	0.35529	0.38459	0.48186	0.51501	0.52235	0.62065	0.65657	0.67041	0.7013	0.7013	0.72532	0.76682	0.75834	0.73412	0.70065	0.73117	0.99247	1.35381	2.07247
0.23662	0.25998	0.26559	0.25299	0.25357	0.2813	0.27937	0.27644	0.26355	0.24534	0.24534	0.25188	0.2541	0.25619	0.28953	0.29396	0.30963	0.31351	0.30813	0.30448	0.28428	0.28635	0.28635	0.28977	0.35447	0.40033	0.39391	0.48716	0.48366	0.46366	0.39861	0.43753	0.48524	0.54988	0.54988	0.52796	0.61049	0.65784	0.7146	0.7986	0.81051	0.80432	0.76469	0.73117	0.7301	0.76528	0.76528	0.9469	1.35635	1.54305
0.23966	0.25187	0.25989	0.25322	0.25322	0.25772	0.26425	0.26495	0.25222	0.23632	0.24035	0.25353	0.24974	0.26487	0.30375	0.2983	0.2983	0.2905	0.31661	0.3007	0.28477	0.28005	0.34821	0.33862	0.39946	0.39045	0.42214	0.45306	0.45306	0.43874	0.42232	0.54771	0.55439	0.52274	0.62644	0.59046	0.60206	0.64397	0.74114	0.82468	0.82468	0.81744	0.82222	0.77401	0.76413	0.80877	0.92884	1.17039	1.34926	1.78707
0.22832	0.23933	0.24904	0.25291	0.25266	0.2623	0.27084	0.27481	0.26698	0.25097	0.25097	0.26519	0.29256	0.28525	0.26647	0.27097	0.26126	0.26133	0.28004	0.28494	0.2988	0.32416	0.32416	0.33265	0.34873	0.38598	0.36476	0.37121	0.39393	0.47875	0.52921	0.5398	0.7303	0.64788	0.64788	0.61076	0.70549	0.62444	0.65762	0.70948	0.83946	0.84313	0.82946	0.78629	0.76654	0.98618	0.98618	0.99739	1.12212	1.2974
0.22974	0.24244	0.24921	0.25426	0.25426	0.27076	0.26377	0.25765	0.25904	0.25866	0.25093	0.25915	0.29886	0.28586	0.26375	0.25544	0.25544	0.25136	0.27753	0.27484	0.26943	0.30217	0.30707	0.30991	0.33706	0.34916	0.35455	0.34749	0.34749	0.35475	0.39501	0.46287	0.73745	0.81584	0.61615	0.58476	0.72945	0.68085	0.66736	0.7223	0.7223	0.80785	0.84696	0.84751	0.87614	0.90064	0.94423	0.99374	1.16845	1.58589
0.21668	0.22577	0.24132	0.24562	0.24529	0.22962	0.23251	0.23954	0.24265	0.24303	0.24303	0.25491	0.26804	0.28288	0.28317	0.28216	0.2531	0.26552	0.27147	0.25672	0.24437	0.29311	0.29311	0.30392	0.32803	0.34185	0.33164	0.33662	0.31201	0.30616	0.31897	0.51522	0.75357	0.62037	0.62037	0.63829	0.67914	0.66595	0.70498	0.71463	0.79046	0.77364	0.78307	0.83821	0.92775	1.07263	1.07263	1.2878	1.34107	1.70566
0.21171	0.21608	0.22855	0.23509	0.23357	0.23357	0.22971	0.22178	0.23049	0.23694	0.24772	0.2532	0.26495	0.26676	0.28766	0.30089	0.30089	0.27455	0.27571	0.273	0.28142	0.23917	0.28292	0.32568	0.32128	0.33351	0.31334	0.32634	0.32634	0.33077	0.3271	0.34335	0.45312	0.67816	0.68789	0.57139	0.59837	0.59586	0.6807	0.74241	0.74241	0.78791	0.78322	0.78625	0.83292	0.83822	0.88334	1.15033	1.40554	1.69621
0.21684	0.21454	0.21235	0.21618	0.21968	0.2252	0.22743	0.2276	0.23217	0.24627	0.25683	0.25683	0.26019	0.26543	0.26405	0.28074	0.29658	0.27235	0.27276	0.28283	0.25632	0.25395	0.25395	0.29377	0.30123	0.31117	0.29918	0.30818	0.31596	0.34487	0.32424	0.43423	0.61119	0.64731	0.64731	0.63517	0.60551	0.59199	0.63345	0.71229	0.82175	0.85232	0.81996	0.87763	0.88768	0.90511	0.90511	1.06592	1.23806	1.54979
0.21622	0.21793	0.226	0.22345	0.21776	0.21776	0.21696	0.22604	0.23255	0.24155	0.24202	0.26195	0.2671	0.25298	0.26228	0.25838	0.26739	0.26739	0.27021	0.27588	0.2746	0.27013	0.27047	0.28605	0.28651	0.30189	0.28639	0.28804	0.28804	0.3339	0.32861	0.31939	0.4785	0.60257	0.58202	0.65187	0.68572	0.75002	0.73555	0.77451	0.77451	0.80862	0.92969	0.99403	0.9517	0.95884	1.03759	1.28766	1.70269	2.0734
0.21499	0.2144	0.21636	0.22139	0.21863	0.22096	0.22063	0.22599	0.22648	0.22662	0.24963	0.24963	0.25761	0.2553	0.24487	0.25153	0.24946	0.26842	0.26888	0.25236	0.27393	0.26237	0.26237	0.25473	0.26017	0.27931	0.28618	0.29381	0.30705	0.32531	0.33681	0.44225	0.60119	0.63047	0.63047	0.52574	0.61435	0.69254	0.90266	1.05751	1.05927	1.06684	1.09995	1.11475	1.07517	1.04581	1.04581	1.21346	1.52137	1.86408
0.21471	0.20975	0.21991	0.21845	0.22415	0.22415	0.22209	0.22059	0.214	0.21577	0.21385	0.22912	0.23891	0.24092	0.23699	0.24015	0.2376	0.2376	0.24254	0.25125	0.24761	0.2683	0.26166	0.26869	0.25986	0.2519	0.2782	0.29783	0.29783	0.29523	0.31135	0.30947	0.38028	0.53165	0.62662	0.58879	0.55535	0.65559	0.6917	0.93925	0.93925	1.0279	1.19848	1.24347	1.2354	1.23601	1.13125	1.12589	1.36023	1.53395
0.22647	0.23461	0.23222	0.22861	0.23346	0.23128	0.2252	0.222	0.21387	0.21576	0.22187	0.22187	0.23889	0.23217	0.21765	0.22317	0.23092	0.23699	0.24274	0.24325	0.25267	0.2323	0.24219	0.24219	0.23325	0.2257	0.24198	0.26714	0.26594	0.29189	0.30369	0.35742	0.4053	0.50978	0.50978	0.65697	0.68701	0.70685	0.73436	0.80047	1.08847	1.36731	1.26391	1.33316	1.32234	1.34578	1.34578	1.23024	1.27434	1.34506
0.24049	0.24596	0.25031	0.23467	0.23287	0.22865	0.22865	0.22542	0.22185	0.21666	0.21807	0.22664	0.21389	0.20643	0.20129	0.20398	0.21967	0.21967	0.22723	0.22787	0.23228	0.22013	0.21343	0.23419	0.23757	0.23866	0.25718	0.2871	0.29706	0.29706	0.27795	0.3251	0.37058	0.37054	0.44355	0.54585	0.63177	0.74822	0.86231	0.92395	0.92395	1.10639	1.37851	1.10803	1.2655	1.44471	1.14926	1.23814	1.30887	1.45113
0.2372	0.24878	0.25187	0.24586	0.2427	0.24215	0.2273	0.22216	0.2273	0.21047	0.20157	0.20447	0.20447	0.20405	0.19627	0.19148	0.19583	0.20899	0.22302	0.22196	0.23154	0.22383	0.22585	0.22585	0.24114	0.24058	0.25013	0.27736	0.2863	0.26264	0.28969	0.32244	0.31662	0.33966	0.33966	0.41906	0.49649	0.59237	0.7159	0.83088	0.94948	1.20307	1.35853	1.52449	1.45922	1.19188	1.19188	1.15035	1.35602	1.74683
0.24425	0.24411	0.24533	0.23798	0.24656	0.24142	0.24142	0.22099	0.21986	0.21717	0.20813	0.20639	0.19228	0.20216	0.19402	0.20476	0.19157	0.19157	0.2032	0.22445	0.222	0.21474	0.21948	0.22727	0.23933	0.23347	0.25792	0.28603	0.29073	0.29073	0.28578	0.29262	0.31845	0.31151	0.30568	0.34642	0.41974	0.46486	0.59154	0.66362	0.66362	0.78789	0.99632	1.1354	1.38281	1.47603	1.16408	1.0477	1.1566	1.37681
0.24273	0.24273	0.23879	0.23753	0.25015	0.23877	0.22246	0.22666	0.22473	0.22697	0.21465	0.19825	0.19825	0.20061	0.21194	0.20527	0.2051	0.19488	0.20238	0.20564	0.22066	0.21683	0.22741	0.22741	0.23521	0.24626	0.25079	0.26343	0.27847	0.26624	0.27494	0.2819	0.29863	0.29665	0.33182	0.33182	0.34893	0.36692	0.46972	0.646	0.69035	0.73123	0.78059	1.03099	1.42975	1.27018	1.27018	0.97269	1.01556	1.18201
0.24803	0.25185	0.23747	0.23918	0.23788	0.23049	0.23049	0.21909	0.21241	0.20367	0.20119	0.19875	0.19574	0.19762	0.20584	0.19951	0.21003	0.20971	0.20971	0.21491	0.21826	0.22367	0.24374	0.25317	0.25291	0.24993	0.24192	0.24303	0.25525	0.25525	0.26456	0.2874	0.29459	0.29885	0.30295	0.3084	0.31293	0.41372	0.53578	0.62522	0.62522	0.73763	0.75022	0.85331	1.00408	1.12507	1.05718	0.98279	1.01794	1.388
0.25796	0.25796	0.25145	0.23755	0.22696	0.22215	0.22391	0.21206	0.20374	0.21101	0.21841	0.21218	0.21218	0.20408	0.19009	0.19505	0.20211	0.21265	0.20835	0.20771	0.20662	0.2083	0.22881	0.25123	0.25123	0.25182	0.25302	0.24487	0.24301	0.24288	0.25481	0.26304	0.28642	0.31233	0.30723	0.30723	0.31805	0.32576	0.45436	0.56178	0.67942	0.79657	0.8048	0.89959	1.03691	0.95329	0.95329	0.98972	1.13757	1.16606
0.2626	0.25142	0.23541	0.22971	0.21944	0.21627	0.21774	0.21774	0.20755	0.20988	0.19995	0.20922	0.19704	0.18074	0.18122	0.19056	0.20675	0.20057	0.20057	0.19607	0.21094	0.2122	0.21605	0.23669	0.24738	0.25523	0.22853	0.23159	0.23626	0.23626	0.25857	0.26969	0.3042	0.31914	0.3033	0.32285	0.34828	0.45189	0.55176	0.59578	0.76882	0.76882	0.88	0.86923	1.02127	1.03625	0.98606	1.09357	1.2719	1.52373
0.23655	0.2266	0.2266	0.22369	0.2186	0.2219	0.22766	0.21466	0.21237	0.21873	0.21047	0.19947	0.17926	0.17926	0.18331	0.19265	0.20506	0.20265	0.19709	0.20624	0.21294	0.21432	0.22282	0.22973	0.22973	0.23536	0.23605	0.23799	0.25711	0.27359	0.30015	0.31537	0.29812	0.29275	0.29005	0.29005	0.33536	0.42056	0.56035	0.60406	0.74556	0.8674	0.89916	0.88041	0.95198	0.97572	0.97572	0.99772	1.39026	1.86174
0.25767	0.23895	0.2327	0.22836	0.22619	0.23339	0.22384	0.22384	0.2186	0.21683	0.21687	0.20187	0.18339	0.17791	0.18461	0.19803	0.20003	0.19233	0.19425	0.19425	0.19956	0.21156	0.22615	0.235	0.22777	0.22717	0.2398	0.25028	0.27115	0.29171	0.29171	0.32508	0.32354	0.30335	0.32896	0.32343	0.43601	0.54436	0.59374	0.67844	0.77876	0.77876	0.84498	0.90691	0.81539	0.92022	1.07477	1.08176	1.4588	2.27141
0.26269	0.24921	0.24921	0.23233	0.22616	0.23162	0.23347	0.22962	0.2314	0.22431	0.21521	0.1917	0.19202	0.19202	0.18495	0.18425	0.19218	0.19754	0.19638	0.18774	0.19716	0.20813	0.21635	0.22594	0.22594	0.23533	0.25577	0.25883	0.26974	0.27596	0.29211	0.31837	0.3123	0.29584	0.32588	0.33872	0.33872	0.42177	0.51037	0.59621	0.67698	0.78297	0.78059	0.87537	0.86515	0.84456	0.99181	0.99181	1.04447	1.19846
0.25054	0.2495	0.25498	0.2447	0.23951	0.23507	0.24219	0.23467	0.23467	0.2316	0.21569	0.19021	0.18977	0.18538	0.18541	0.18326	0.19372	0.20067	0.19854	0.19854	0.20004	0.21134	0.20671	0.22603	0.26428	0.25524	0.24896	0.2616	0.27506	0.28413	0.28413	0.29411	0.31167	0.32385	0.34323	0.35617	0.41869	0.50471	0.57333	0.65634	0.74826	0.74826	0.81447	0.8745	0.92188	0.91418	0.95161	1.201	1.41756	1.84781
0.24914	0.25371	0.25714	0.25714	0.25097	0.23873	0.23716	0.23239	0.22238	0.217	0.1987	0.19207	0.17748	0.17587	0.17587	0.18583	0.19393	0.2109	0.20797	0.20196	0.20059	0.20408	0.22558	0.25133	0.25456	0.25456	0.25355	0.25606	0.28299	0.29653	0.31836	0.31788	0.31361	0.32202	0.33505	0.38254	0.38254	0.44805	0.59454	0.66646	0.80651	0.86925	0.93301	0.96414	0.98695	1.01677	1.04415	1.04415	1.64708	2.15764
0.26509	0.2568	0.25539	0.25712	0.25471	0.242	0.23626	0.23459	0.22777	0.22777	0.20952	0.20335	0.19758	0.17993	0.1846	0.18855	0.19315	0.19282	0.18707	0.17337	0.17337	0.17855	0.21475	0.2315	0.23537	0.25569	0.26149	0.25823	0.26335	0.25047	0.27362	0.27362	0.29987	0.32446	0.33184	0.35061	0.44737	0.58413	0.70176	0.72877	0.75691	0.82528	0.82528	0.93772	0.93892	0.92878	0.968	0.9809	1.18585	2.00167
0.26378	0.26429	0.26439	0.26439	0.25678	0.24966	0.23758	0.23095	0.22132	0.21051	0.21277	0.20699	0.20258	0.18464	0.18464	0.19166	0.19507	0.17783	0.19966	0.20291	0.21459	0.23602	0.22966	0.23696	0.24251	0.24251	0.25334	0.25415	0.26367	0.26374	0.25981	0.30521	0.33153	0.35979	0.35927	0.45946	0.45946	0.54233	0.56261	0.57439	0.61012	0.75821	0.84535	0.94975	0.98719	0.98063	1.00929	1.00929	1.04244	1.13997
0.25928	0.27032	0.26141	0.26378	0.25591	0.23845	0.22811	0.21839	0.21548	0.21548	0.22118	0.21679	0.2049	0.19704	0.20021	0.20811	0.20277	0.20672	0.22196	0.21664	0.21664	0.22255	0.21931	0.20983	0.22403	0.2504	0.25938	0.25454	0.26886	0.2598	0.28266	0.28266	0.32449	0.35207	0.39774	0.41198	0.44396	0.48236	0.53276	0.5772	0.67375	0.72799	0.72799	0.83811	0.98443	1.10319	1.07569	1.05977	1.14247	1.34706
0.28883	0.28074	0.26896	0.26894	0.26894	0.25509	0.23937	0.2348	0.2297	0.22234	0.22011	0.21608	0.21342	0.20521	0.20457	0.20457	0.2063	0.20225	0.21596	0.20976	0.21432	0.21973	0.21052	0.20829	0.2263	0.24675	0.24675	0.25271	0.26369	0.26371	0.28173	0.2891	0.30817	0.43538	0.39695	0.3475	0.38843	0.38843	0.41682	0.46505	0.47716	0.48867	0.55731	0.64289	0.80205	1.15242	1.2556	1.07473	1.07473	1.11591
0.28846	0.29317	0.28079	0.2659	0.24598	0.25347	0.24872	0.23905	0.23311	0.21903	0.21903	0.21571	0.21264	0.21023	0.21852	0.21458	0.21238	0.21408	0.2114	0.20991	0.2193	0.2193	0.21303	0.20865	0.20379	0.23555	0.25309	0.27597	0.27423	0.2786	0.29957	0.29808	0.29808	0.31976	0.32635	0.33826	0.34671	0.36168	0.40098	0.45063	0.47298	0.54448	0.54448	0.58587	0.66968	0.81385	1.10664	1.12668	1.16326	1.17201
0.28783	0.27743	0.26282	0.24475	0.25127	0.25127	0.25214	0.24042	0.22978	0.22728	0.22486	0.21822	0.2211	0.22064	0.2214	0.2214	0.21734	0.21955	0.21194	0.20333	0.20673	0.21275	0.19843	0.22431	0.22748	0.24845	0.24845	0.26308	0.27161	0.27555	0.30388	0.31838	0.32518	0.2899	0.30719	0.3092	0.31708	0.31708	0.36224	0.40543	0.45774	0.53895	0.64596	0.64656	0.7794	0.90258	0.96641	1.19206	1.19206	1.16998
0.29418	0.2821	0.26632	0.25028	0.23271	0.24182	0.24154	0.22247	0.21588	0.22973	0.22973	0.22141	0.21381	0.21765	0.20445	0.20895	0.22779	0.23141	0.22511	0.2196	0.22199	0.22199	0.21999	0.20664	0.23628	0.25629	0.25517	0.26516	0.30042	0.28438	0.28758	0.29824	0.29824	0.29518	0.2682	0.273	0.2884	0.32221	0.34738	0.37555	0.43809	0.57705	0.72383	0.72383	0.73536	0.76422	0.80622	0.88788	0.93451	1.1166
0.26444	0.24765	0.25796	0.24209	0.24145	0.24145	0.2463	0.2224	0.21946	0.21316	0.21835	0.21695	0.21587	0.21006	0.21797	0.22269	0.22269	0.2213	0.22189	0.22574	0.22125	0.21463	0.21246	0.21888	0.23972	0.25799	0.24701	0.24701	0.27616	0.29499	0.28132	0.26706	0.24949	0.25402	0.26296	0.30081	0.32586	0.33419	0.33419	0.37409	0.43707	0.55227	0.69423	0.73738	0.75766	0.77964	0.79468	0.90938	0.90938	1.02942
0.27368	0.26705	0.26323	0.25013	0.24555	0.23845	0.23013	0.22742	0.22136	0.21813	0.21156	0.21156	0.21901	0.2256	0.22669	0.2289	0.23418	0.22761	0.22696	0.21074	0.21803	0.20764	0.20764	0.2107	0.22998	0.2301	0.24366	0.26795	0.25912	0.23836	0.22209	0.24286	0.25622	0.25622	0.26752	0.29572	0.33485	0.35931	0.42698	0.53717	0.63841	0.75622	0.83957	0.83957	0.84993	0.87457	0.89254	0.89751	0.94176	1.15823
0.28947	0.29114	0.29208	0.27373	0.26606	0.2509	0.2509	0.23978	0.23364	0.21838	0.21292	0.21385	0.21986	0.2335	0.23882	0.23781	0.24103	0.24103	0.22679	0.22032	0.20703	0.21213	0.21138	0.23072	0.24724	0.22814	0.23497	0.23497	0.26028	0.25081	0.22616	0.24885	0.27626	0.28485	0.28359	0.30827	0.38619	0.48385	0.48385	0.55733	0.67282	0.7004	0.77758	0.85467	0.83031	0.90503	0.91369	0.98481	0.98338	0.98338
0.27725	0.27725	0.28818	0.28479	0.2637	0.24592	0.24624	0.24377	0.22884	0.22017	0.20993	0.21201	0.21201	0.21931	0.23352	0.23581	0.24205	0.24913	0.23125	0.22883	0.20438	0.1914	0.1914	0.23001	0.23726	0.2337	0.23406	0.25416	0.26136	0.24845	0.25434	0.27625	0.28407	0.28407	0.30209	0.34931	0.44103	0.5799	0.64312	0.684	0.68542	0.74666	0.90064	0.9452	0.9452	0.88804	0.9352	0.91243	1.03612	1.08357
0.26522	0.2735	0.28447	0.26891	0.24823	0.25003	0.26085	0.26085	0.23809	0.21757	0.2135	0.23355	0.24045	0.23911	0.23674	0.23882	0.23758	0.23758	0.22734	0.21285	0.20778	0.20615	0.20399	0.22637	0.2377	0.24207	0.25742	0.27492	0.27492	0.2715	0.27109	0.27503	0.30269	0.34001	0.44794	0.59164	0.6662	0.68982	0.76177	0.76177	0.76141	0.81665	0.89561	0.90874	0.87947	0.89224	0.90966	0.95667	1.16904	1.16904
0.26525	0.27042	0.27042	0.27044	0.25548	0.23784	0.24161	0.23973	0.24061	0.23443	0.23459	0.24806	0.24806	0.24401	0.23495	0.2373	0.24019	0.23159	0.21185	0.19951	0.205	0.20319	0.20914	0.20914	0.23325	0.24573	0.25498	0.26829	0.29874	0.29018	0.28534	0.31672	0.36823	0.49273	0.49273	0.59151	0.65096	0.66429	0.74324	0.80255	0.82142	0.8375	0.83145	0.87329	0.87329	0.90225	0.94864	0.97792	1.11926	1.37654
0.28167	0.26427	0.27367	0.28282	0.28492	0.25108	0.23665	0.23693	0.23693	0.23364	0.2384	0.25112	0.26585	0.24949	0.24679	0.24493	0.23619	0.23074	0.23074	0.21178	0.18994	0.19897	0.20879	0.22668	0.22799	0.2455	0.26204	0.27966	0.31032	0.31032	0.29814	0.29299	0.33765	0.42283	0.57051	0.57944	0.65774	0.72443	0.7961	0.7961	0.76344	0.73539	0.73057	0.78988	0.86406	0.91665	0.9083	0.96994	1.02227	1.27592
0.28002	0.2807	0.28805	0.28805	0.28625	0.24612	0.23371	0.23616	0.22513	0.21754	0.25979	0.25821	0.24431	0.24431	0.24305	0.22456	0.23028	0.21415	0.20285	0.1956	0.20703	0.221	0.23111	0.23792	0.23792	0.25127	0.25479	0.26358	0.28691	0.33603	0.34234	0.4094	0.4993	0.5507	0.5507	0.57261	0.63043	0.71488	0.71915	0.74056	0.72879	0.70819	0.72989	0.83025	0.90847	0.90847	0.94666	0.99474	1.13862	1.35616
0.27323	0.27446	0.27835	0.28819	0.25311	0.22976	0.22444	0.2245	0.2245	0.24272	0.27348	0.27012	0.26038	0.24534	0.23539	0.21887	0.23354	0.21731	0.21724	0.21724	0.22559	0.22918	0.23546	0.22792	0.23886	0.25699	0.26206	0.30846	0.35156	0.35156	0.40483	0.49457	0.57751	0.58935	0.57879	0.58043	0.65446	0.70979	0.72595	0.79251	0.79251	0.8135	0.79844	0.83072	0.92461	0.97153	0.96135	1.05869	1.36991	1.9747
0.2896	0.276	0.28159	0.25794	0.25794	0.2414	0.22532	0.2176	0.21762	0.23356	0.25599	0.27468	0.27106	0.26206	0.26206	0.23846	0.22394	0.24639	0.24124	0.23639	0.23378	0.22353	0.22026	0.2343	0.2343	0.25255	0.24767	0.27794	0.31589	0.4348	0.55142	0.60291	0.59003	0.57895	0.55987	0.55987	0.57179	0.66035	0.7085	0.73908	0.84506	0.87479	0.87342	0.82955	0.93016	0.93016	0.9496	1.0755	1.27593	1.63122
0.27445	0.26846	0.27166	0.25964	0.24662	0.2345	0.22881	0.23985	0.24532	0.24532	0.24469	0.24534	0.25683	0.2804	0.25802	0.25034	0.26613	0.2493	0.24492	0.23828	0.23828	0.21653	0.21264	0.22746	0.24748	0.26307	0.29514	0.33563	0.43028	0.51143	0.51143	0.65669	0.56485	0.5515	0.55802	0.64569	0.67482	0.75119	0.77042	0.83005	0.89648	0.89648	0.94735	0.97225	0.95055	1.19752	1.47458	1.76595	1.76571	2.25287
0.27499	0.26854	0.26141	0.25694	0.25694	0.24745	0.23529	0.23343	0.24011	0.24442	0.24254	0.25005	0.26193	0.26737	0.25748	0.25748	0.26393	0.25837	0.2521	0.24757	0.24006	0.22754	0.2415	0.24339	0.24993	0.24993	0.30178	0.31317	0.33933	0.38675	0.46539	0.55671	0.60778	0.64206	0.65254	0.66461	0.66461	0.7348	0.73563	0.72815	0.78455	0.88904	1.02142	1.14327	1.06456	1.70367	1.70367	1.98603	2.45663	2.78958
0.29485	0.2592	0.26937	0.26887	0.25479	0.23923	0.22698	0.2277	0.24691	0.24926	0.24926	0.25084	0.24919	0.24342	0.24256	0.26687	0.25653	0.24213	0.23113	0.24229	0.24229	0.24823	0.27165	0.3135	0.2634	0.30193	0.30431	0.34279	0.39688	0.4188	0.52102	0.52102	0.61878	0.73436	0.7269	0.72489	0.72069	0.6642	0.72132	0.71803	0.80535	0.80535	1.0084	1.10452	1.38451	1.34717	1.82469	2.84027	3.41631	3.55457
0.26422	0.26568	0.28269	0.26573	0.25312	0.25312	0.22591	0.22711	0.24426	0.2466	0.24129	0.23524	0.24244	0.24385	0.26318	0.25345	0.25345	0.23203	0.24298	0.2473	0.27682	0.29246	0.33391	0.36551	0.39177	0.4069	0.4069	0.38139	0.41163	0.43946	0.49397	0.68906	0.80233	0.83286	0.80933	0.78696	0.78696	0.68809	0.70654	0.72273	0.80777	0.98375	1.27054	1.48794	1.67283	2.04786	2.87346	2.87346	4.27137	4.71747
0.28173	0.28173	0.26632	0.28009	0.28694	0.27453	0.2471	0.23795	0.22968	0.23759	0.24055	0.24055	0.2467	0.24599	0.24536	0.24136	0.26344	0.25829	0.25294	0.26329	0.27373	0.27373	0.31	0.35077	0.37921	0.43657	0.43602	0.43433	0.47384	0.5044	0.54707	0.60581	0.60581	0.68117	0.66535	0.79778	0.73952	0.6661	0.70356	0.72851	0.82632	1.00552	1.00552	1.2725	1.48034	2.4864	2.97159	3.04994	3.88966	4.94472
0.3175	0.31604	0.311	0.30067	0.27675	0.27878	0.27878	0.26262	0.24088	0.25702	0.26061	0.25429	0.25714	0.2582	0.2477	0.25041	0.25041	0.26023	0.27864	0.2961	0.30709	0.32803	0.32239	0.35377	0.38815	0.38202	0.34379	0.34379	0.38572	0.51868	0.6127	0.63631	0.5464	0.5593	0.59096	0.69358	0.67559	0.67559	0.67752	0.70209	0.77329	0.93976	2.18502	1.99035	2.2989	3.57793	3.79056	3.79056	3.81008	4.35523
0.33816	0.33895	0.33895	0.32107	0.30036	0.29721	0.28774	0.28685	0.27547	0.2755	0.27075	0.27162	0.27162	0.28193	0.27776	0.2823	0.27966	0.28979	0.29383	0.29582	0.32098	0.35247	0.35247	0.41199	0.37875	0.32142	0.33966	0.37602	0.51267	0.59769	0.54742	0.54547	0.54547	0.5636	0.59482	0.60783	0.79147	0.82543	0.77321	0.75428	1.08098	2.04618	2.18293	2.18293	1.75908	2.67181	4.13999	5.12441	5.34146	6.65888
0.36966	0.33646	0.34242	0.33248	0.32849	0.30199	0.29158	0.29158	0.29013	0.28367	0.28947	0.29246	0.29018	0.28689	0.27643	0.28445	0.29348	0.29348	0.28004	0.28316	0.33516	0.32746	0.33032	0.40509	0.36092	0.32757	0.32237	0.40419	0.40419	0.52454	0.50031	0.46504	0.48148	0.5026	0.49846	0.51359	0.66397	0.85687	0.85687	0.88232	0.91165	1.14416	1.38528	2.59465	2.25714	2.01703	3.18721	4.91778	4.91778	6.02483
0.36379	0.34709	0.33572	0.33572	0.31942	0.3165	0.297	0.28772	0.28691	0.2927	0.2942	0.30324	0.30008	0.30008	0.28294	0.27804	0.29772	0.2926	0.27808	0.2847	0.38147	0.35721	0.34913	0.34913	0.36461	0.36486	0.35298	0.35304	0.52658	0.55467	0.4695	0.45783	0.46891	0.46891	0.47467	0.51636	0.50775	0.7589	1.04938	1.19211	1.20415	1.28558	1.64754	1.64754	3.14916	2.14457	1.80809	2.78844	4.18399	5.92957
0.36429	0.3755	0.35715	0.32484	0.31737	0.3067	0.30392	0.30149	0.30149	0.3013	0.30794	0.31823	0.32635	0.32283	0.29887	0.30446	0.30197	0.29434	0.29434	0.30139	0.37289	0.38305	0.35024	0.37943	0.38452	0.37668	0.35548	0.41658	0.41658	0.47905	0.44676	0.46332	0.48012	0.46133	0.46536	0.49811	0.69259	0.97803	1.39804	1.39804	1.05325	1.36309	1.45158	2.13449	2.95436	3.0138	3.34512	3.90151	5.77068	5.77068
0.3675	0.36962	0.37456	0.35585	0.35585	0.32918	0.31472	0.30851	0.30286	0.30872	0.31767	0.34069	0.35044	0.3659	0.3659	0.3325	0.31555	0.30833	0.32261	0.31092	0.34682	0.33214	0.34191	0.36851	0.36851	0.40038	0.3815	0.37679	0.36751	0.46389	0.50546	0.46603	0.47746	0.47546	0.47546	0.47272	0.50646	0.68389	1.11412	1.17431	1.58687	1.93346	1.97838	1.9693	1.9693	2.40965	3.03699	4.27016	3.67394	5.07443
0.3949	0.3771	0.36035	0.35645	0.34643	0.33336	0.33555	0.33	0.32613	0.32613	0.33716	0.33857	0.34392	0.35646	0.37022	0.33133	0.31918	0.32196	0.31646	0.31646	0.33877	0.34799	0.36012	0.36268	0.37882	0.38037	0.36232	0.36725	0.4334	0.4334	0.48367	0.4651	0.46006	0.46877	0.45835	0.54176	0.76254	1.00885	0.99507	0.99507	1.28963	1.62066	1.75371	1.89101	2.05156	2.06834	3.58591	3.98775	4.96636	4.96636
0.41082	0.3752	0.3688	0.3608	0.34808	0.34808	0.34155	0.33845	0.32914	0.33682	0.3524	0.35196	0.36986	0.37328	0.37589	0.37589	0.36762	0.33751	0.33536	0.33307	0.34007	0.35283	0.35177	0.36613	0.38085	0.38085	0.37545	0.35595	0.36686	0.41941	0.47202	0.4321	0.43135	0.45085	0.61155	0.61155	0.76427	0.78093	0.93499	0.99486	1.47951	2.31905	2.10904	1.85615	2.04706	2.04706	2.37918	3.22203	4.00808	5.14361
0.38082	0.36474	0.39234	0.39257	0.3647	0.34844	0.34957	0.34706	0.34392	0.35429	0.35429	0.35113	0.35217	0.36008	0.35632	0.36867	0.37972	0.39011	0.36756	0.33564	0.33564	0.32914	0.33242	0.34731	0.34624	0.3529	0.35556	0.34235	0.34368	0.34224	0.34224	0.35921	0.38491	0.40459	0.49149	0.59034	0.71549	0.77547	0.87343	1.01673	1.01673	1.24856	1.52592	1.39882	1.27867	1.39039	1.76642	2.57339	4.39803	5.76314
0.36281	0.361	0.39026	0.38595	0.38035	0.37093	0.37093	0.36656	0.35065	0.3473	0.34447	0.33418	0.33663	0.34065	0.34182	0.36226	0.36226	0.39236	0.35794	0.33033	0.31979	0.31939	0.31863	0.33257	0.33928	0.33041	0.33041	0.3175	0.33762	0.3335	0.34448	0.35383	0.35931	0.44654	0.57169	0.74931	0.74931	0.81746	0.84173	1.04849	1.36193	1.56537	1.55866	1.42581	1.59226	1.68937	1.68937	2.17165	3.54504	5.59181
0.36481	0.36481	0.36252	0.38354	0.39984	0.40143	0.40313	0.39203	0.36846	0.35143	0.34093	0.34093	0.34787	0.33963	0.3339	0.33354	0.33511	0.34341	0.37888	0.34432	0.31681	0.31681	0.32181	0.31194	0.31456	0.30748	0.2986	0.30502	0.30294	0.32883	0.34151	0.34151	0.38437	0.39998	0.48291	0.5845	0.74057	0.87844	0.82659	1.03795	1.36199	1.36199	1.77668	2.05393	1.72332	2.08987	2.36861	2.57089	3.94121	7.07276
0.38329	0.38654	0.39774	0.40951	0.4067	0.41053	0.42194	0.42194	0.38816	0.36228	0.35292	0.34191	0.33787	0.31878	0.32608	0.3333	0.32666	0.32666	0.33124	0.34739	0.31144	0.29591	0.28914	0.30288	0.29829	0.29909	0.30637	0.30637	0.3	0.31057	0.31835	0.32976	0.4169	0.64146	0.66626	0.71171	0.71171	0.93388	0.90621	1.04562	1.24716	1.42031	1.6164	1.95896	1.87618	2.26103	2.26103	2.42848	4.12542	7.73529
0.39611	0.3959	0.3959	0.42101	0.38236	0.38264	0.39134	0.3908	0.37781	0.36264	0.34537	0.33542	0.33542	0.32013	0.31449	0.31789	0.31989	0.33257	0.31534	0.31358	0.29332	0.2956	0.2956	0.30956	0.31836	0.3195	0.3174	0.31989	0.31844	0.32542	0.33454	0.37441	0.37441	0.47162	0.85785	0.98853	0.96631	0.94039	1.01558	1.48207	1.38936	1.40068	1.40068	2.14546	3.16846	2.3011	3.18828	4.05057	5.55329	8.126
0.3996	0.38883	0.37889	0.40596	0.39229	0.38414	0.3866	0.3815	0.3815	0.37883	0.36003	0.34471	0.33224	0.32334	0.31908	0.3269	0.32999	0.35634	0.35634	0.32331	0.30768	0.31658	0.31903	0.31994	0.31949	0.30973	0.31048	0.31325	0.31325	0.32363	0.32743	0.35942	0.38984	0.48131	0.62725	0.93301	1.0096	1.0096	0.96708	1.01629	1.40668	1.60909	1.27178	1.36601	2.17414	2.52252	2.77636	2.77636	3.92121	4.81406
0.3936	0.40024	0.37704	0.37704	0.38242	0.38272	0.36333	0.36877	0.365	0.36829	0.36346	0.35403	0.35226	0.35226	0.35498	0.34958	0.35264	0.38577	0.37148	0.33276	0.34256	0.36345	0.35995	0.35995	0.36185	0.33971	0.32327	0.32528	0.32945	0.34957	0.39439	0.43225	0.52701	0.52701	0.59166	0.72963	1.15608	1.56595	1.31409	1.20714	1.68804	1.56557	1.29302	1.29302	1.89368	2.7262	3.16771	3.35308	4.8915	4.77909
0.36308	0.36944	0.35466	0.38204	0.3953	0.38724	0.37314	0.36706	0.36603	0.36603	0.38248	0.36141	0.3548	0.36464	0.3651	0.37635	0.3991	0.3797	0.37969	0.37969	0.34314	0.36525	0.37764	0.37167	0.35804	0.34462	0.3483	0.35146	0.35146	0.3642	0.42536	0.49262	0.56529	0.61794	0.62652	0.97297	0.97443	1.25486	1.25486	1.46366	1.29619	1.57128	1.49816	1.36493	1.91673	1.73489	2.69562	2.75523	2.75523	3.60826
0.36047	0.3564	0.36891	0.37864	0.38236	0.38236	0.38982	0.38276	0.37351	0.37056	0.38171	0.36997	0.36929	0.37765	0.37765	0.38038	0.3763	0.37326	0.37862	0.38526	0.36585	0.38464	0.40746	0.3956	0.3956	0.39401	0.3877	0.39798	0.41804	0.44766	0.50618	0.57487	0.6245	0.66643	0.66643	0.66702	1.22715	0.96294	1.09489	1.37889	1.41085	1.87119	2.16848	2.41977	2.41977	2.14463	1.99877	2.21652	2.90863	3.36277
0.33462	0.3082	0.34273	0.34801	0.38052	0.36766	0.37187	0.38397	0.37462	0.34834	0.34834	0.3421	0.35682	0.35322	0.36474	0.37045	0.38115	0.38967	0.39336	0.38433	0.38433	0.40173	0.43519	0.44543	0.43104	0.43615	0.45097	0.48841	0.51183	0.51183	0.58109	0.60184	0.65527	0.70804	0.71577	1.08972	0.91257	0.80917	0.93227	0.93227	1.06943	1.76344	2.00781	2.25304	2.14821	1.72315	1.97432	2.43255	3.38483	3.38483
0.31001	0.29024	0.3164	0.32582	0.35456	0.36435	0.36435	0.3719	0.35472	0.3495	0.30326	0.32063	0.33775	0.34224	0.36216	0.36216	0.37989	0.39106	0.41373	0.41785	0.42241	0.42859	0.45218	0.47605	0.47225	0.47225	0.46468	0.48525	0.48786	0.53111	0.60848	0.67769	0.66828	0.75439	0.76518	0.76518	0.79772	0.91336	0.70492	0.74901	0.95202	1.35086	1.57645	1.98049	2.12434	2.12434	2.18726	2.28291	2.24372	2.99776
0.32498	0.32498	0.3094	0.29205	0.28934	0.32247	0.37276	0.38494	0.36925	0.34977	0.32322	0.32322	0.33116	0.33453	0.35763	0.36607	0.38191	0.41361	0.42565	0.43736	0.43386	0.43386	0.45746	0.47576	0.49903	0.50775	0.51177	0.49263	0.50128	0.58685	0.69638	0.69638	0.71857	0.72734	0.75745	0.70199	0.75348	0.78765	0.6817	0.72538	0.72538	0.75645	0.80334	1.34533	1.61225	1.56721	1.91902	2.46001	2.68479	3.82109
0.28879	0.303	0.27741	0.27804	0.31514	0.35833	0.36888	0.36888	0.40063	0.38848	0.33296	0.32428	0.33679	0.37119	0.37488	0.37764	0.40035	0.40035	0.41911	0.44478	0.4785	0.47992	0.49836	0.54057	0.54134	0.49208	0.49208	0.46892	0.49762	0.55404	0.77616	0.72156	0.65088	0.65096	0.62756	0.56958	0.56958	0.533	0.53911	0.58888	0.6404	0.70582	1.05257	1.36784	1.45594	1.43121	1.43121	1.66882	2.77129	4.57271
0.28747	0.31044	0.30682	0.30682	0.31898	0.3378	0.35215	0.36766	0.38323	0.41068	0.36353	0.3265	0.3265	0.34661	0.35489	0.3706	0.36653	0.4234	0.43272	0.45221	0.49067	0.49702	0.49702	0.49436	0.56201	0.56776	0.46953	0.51965	0.53911	0.60063	0.70229	0.7923	0.7923	0.62987	0.62004	0.60074	0.54663	0.50481	0.5111	0.55892	0.61656	0.61656	0.69128	0.83901	1.01918	1.17125	1.27599	1.62898	2.00502	4.14282
0.28784	0.30732	0.30782	0.3124	0.3175	0.31879	0.36615	0.37316	0.37316	0.36921	0.40006	0.39663	0.39377	0.44218	0.4281	0.39712	0.41763	0.44678	0.44678	0.47418	0.51836	0.56555	0.60552	0.60845	0.57867	0.56353	0.57605	0.57605	0.57865	0.6186	0.63328	0.62523	0.60803	0.56507	0.57536	0.57671	0.54256	0.54256	0.56972	0.63248	0.58643	0.67742	0.81936	0.92774	1.0265	1.16719	1.16719	1.64306	2.01199	3.57401
0.30224	0.32509	0.33714	0.31757	0.31757	0.32206	0.30727	0.32539	0.35649	0.3605	0.39257	0.45981	0.49485	0.49485	0.50104	0.50964	0.44125	0.41029	0.4249	0.48907	0.55808	0.59622	0.61828	0.61828	0.57648	0.60119	0.61684	0.57049	0.56144	0.58546	0.5766	0.58051	0.57776	0.57776	0.58457	0.57786	0.58037	0.60237	0.66731	0.63988	0.59888	0.67773	0.67773	0.7681	0.80618	0.8713	1.01006	1.27185	1.71627	2.58522
0.28916	0.31954	0.31845	0.33564	0.3228	0.31779	0.30815	0.33741	0.35686	0.35686	0.37603	0.40737	0.48605	0.51874	0.49481	0.45869	0.43107	0.42622	0.48112	0.48112	0.53189	0.57794	0.62386	0.58314	0.62127	0.62994	0.57063	0.52248	0.52248	0.50455	0.48784	0.48279	0.47823	0.49891	0.53978	0.56427	0.65889	0.79442	0.79442	0.84211	0.79429	0.78435	0.83693	0.86771	0.95802	1.01567	1.17563	1.17563	1.38756	2.33634
0.28538	0.3101	0.3594	0.33758	0.31764	0.31764	0.30877	0.31335	0.34888	0.36213	0.37592	0.42186	0.4849	0.55386	0.51505	0.51505	0.48643	0.45727	0.473	0.5397	0.60339	0.62852	0.60799	0.64122	0.64122	0.61134	0.61595	0.59095	0.54571	0.54489	0.54543	0.55866	0.57712	0.58948	0.58948	0.61366	0.65788	0.81202	0.95393	1.04458	1.095	1.08368	1.04752	1.04752	0.95864	0.96273	1.11186	1.32251	2.69715	3.45957
0.269	0.269	0.30074	0.32845	0.33915	0.31827	0.31606	0.30028	0.31931	0.34701	0.36152	0.36152	0.40365	0.42869	0.55675	0.55313	0.47823	0.48833	0.47394	0.51496	0.51496	0.5483	0.58084	0.62389	0.63025	0.69199	0.70514	0.66723	0.61666	0.61666	0.5767	0.57137	0.63227	0.6846	0.78756	0.82779	0.81158	0.83598	1.00683	1.00683	1.05839	0.99392	0.99978	1.06703	1.10251	1.26228	1.32937	1.38191	1.38191	2.94876
0.27889	0.30252	0.31428	0.31301	0.33597	0.33575	0.33575	0.3193	0.32261	0.3366	0.36452	0.39065	0.41834	0.49776	0.57186	0.49266	0.49266	0.48653	0.52774	0.57427	0.58697	0.56907	0.58378	0.58358	0.665	0.665	0.71266	0.66161	0.62879	0.60296	0.64577	0.67865	0.77855	0.88549	0.9442	0.9442	1.05028	1.20276	1.23387	1.22652	1.24526	1.0704	1.02245	1.15308	1.15308	1.4532	1.62346	1.71235	2.71753	3.87423
0.31562	0.3201	0.3201	0.31919	0.32926	0.32311	0.34328	0.32875	0.32266	0.34132	0.35786	0.39905	0.39905	0.43687	0.51177	0.6177	0.55681	0.53956	0.65162	0.70347	0.59571	0.59571	0.5529	0.62717	0.5869	0.64464	0.70013	0.70915	0.67301	0.63735	0.57989	0.57989	0.64178	0.76833	0.91943	1.03342	1.22325	1.43779	1.43458	1.40561	1.40561	1.3031	1.19847	1.13418	1.15969	1.24382	1.51157	2.15684	2.85123	2.85123
0.29184	0.30472	0.32317	0.31721	0.32679	0.3377	0.35427	0.33829	0.33829	0.35101	0.35345	0.37092	0.44219	0.50257	0.60276	0.59685	0.59719	0.59719	0.61877	0.65145	0.59722	0.50846	0.62371	0.63837	0.62561	0.74209	0.74209	0.75327	0.68944	0.69542	0.59481	0.67145	0.76691	0.94622	1.0897	1.11037	1.11037	1.12413	1.14457	1.09393	1.42282	1.55627	1.46559	1.40389	1.37896	1.37896	1.38339	1.75278	2.4713	4.09224
0.29898	0.32126	0.33405	0.33328	0.33328	0.32778	0.34668	0.36554	0.34695	0.35365	0.35629	0.42115	0.49427	0.49427	0.52796	0.5967	0.60059	0.62057	0.59445	0.49238	0.49442	0.6065	0.6065	0.68851	0.70947	0.72647	0.73262	0.68686	0.65737	0.65524	0.70212	0.92051	0.92051	1.11012	1.12333	1.10597	1.07317	1.06292	1.17905	1.44992	1.59905	1.59905	1.62558	1.6544	1.62663	1.43747	2.00826	3.28713	4.45648	4.34247
0.34493	0.34056	0.34272	0.34602	0.32902	0.33464	0.33292	0.37473	0.34554	0.34554	0.37538	0.40503	0.43389	0.46538	0.48473	0.58019	0.54904	0.52315	0.52315	0.57319	0.5027	0.55997	0.62949	0.71019	0.80759	0.75777	0.74486	0.70854	0.70854	0.66845	0.68317	0.85327	1.02837	1.13591	1.12105	1.0152	1.05586	1.05586	1.12227	1.20282	1.35167	1.43565	1.551	1.72651	2.08734	1.94898	1.94898	2.42252	3.35287	3.10953
0.37564	0.37386	0.36817	0.36984	0.39482	0.39482	0.37564	0.37372	0.34689	0.36053	0.37831	0.44453	0.48122	0.53605	0.53605	0.54594	0.57045	0.57292	0.5804	0.55262	0.59565	0.64316	0.68603	0.79741	0.79741	0.80347	0.70361	0.68721	0.67843	0.77511	0.94278	0.91909	1.08194	1.08194	1.07977	1.03113	1.18845	1.27333	1.39842	1.41211	1.43287	1.51132	1.51132	1.63968	1.83433	2.34846	2.94848	3.34762	2.68495	-32767
0.36284	0.36284	0.33057	0.3272	0.30872	0.34669	0.36412	0.37196	0.35969	0.38196	0.38196	0.38415	0.44276	0.51091	0.57734	0.56838	0.55874	0.60007	0.57535	0.56247	0.56247	0.61904	0.62661	0.64382	0.74136	0.71564	0.7037	0.6576	0.65552	0.65552	0.8754	1.00246	1.0139	1.15388	1.17391	1.1885	1.18323	1.29385	1.29385	1.41995	1.37967	1.40278	1.45848	1.64138	2.01044	2.54468	3.0831	3.0831	2.94778	-32767
0.35085	0.32989	0.3447	0.34855	0.35587	0.36484	0.36484	0.37526	0.3739	0.39523	0.39393	0.45469	0.51988	0.5742	0.57913	0.56769	0.56769	0.57866	0.6238	0.58153	0.64082	0.73346	0.7357	0.7182	0.68052	0.68052	0.68043	0.67416	0.65549	0.80518	0.91906	0.95414	1.03959	1.18057	1.18057	1.10709	1.12985	1.22057	1.63252	1.57202	1.32414	1.36662	1.79861	1.79861	1.83936	2.48611	3.07743	4.28651	-32767	-32767
0.33093	0.31245	0.31245	0.32132	0.35668	0.38759	0.37968	0.37807	0.38833	0.4145	0.44303	0.47446	0.47446	0.49475	0.55886	0.60165	0.60203	0.63533	0.61353	0.59992	0.73064	0.73064	0.73328	0.69309	0.65612	0.65372	0.68661	0.67782	0.69062	0.85033	0.85033	1.03214	1.14135	1.09635	1.37175	1.47419	1.33063	1.44857	1.51761	1.51761	1.79002	1.97104	2.1749	2.11989	2.69869	3.54205	4.84033	6.7005	-32767	-32767
0.3086	0.32582	0.30703	0.31737	0.36064	0.39648	0.37896	0.37939	0.37939	0.37776	0.38381	0.42349	0.46528	0.48128	0.49569	0.55115	0.57677	0.57677	0.57811	0.69774	0.71575	0.75029	0.69674	0.70444	0.66485	0.67767	0.67767	0.7045	0.69314	0.6773	0.7492	0.87168	1.01171	1.09429	1.23744	1.23744	1.35653	1.41448	1.34029	1.36661	1.8557	2.2095	2.33869	2.87113	2.87113	2.80156	3.85441	4.89775	5.18134	-32767
0.34406	0.33924	0.31823	0.35694	0.35694	0.38137	0.37129	0.38513	0.38154	0.37991	0.39925	0.46083	0.46597	0.46597	0.48167	0.56251	0.59818	0.57907	0.66822	0.7297	0.78285	0.70631	0.70631	0.68523	0.68643	0.69192	0.7103	0.7234	0.68764	0.69867	0.76937	0.76937	0.85031	0.97674	1.13285	1.2067	1.27372	1.25361	1.20584	1.33861	1.33861	1.77993	1.74664	2.61535	2.87396	3.92275	6.19144	6.99264	-32767	-32767
0.33046	0.32155	0.32653	0.3317	0.35091	0.38347	0.39266	0.41151	0.39343	0.39343	0.39433	0.4017	0.43581	0.46675	0.49977	0.58441	0.57892	0.5854	0.5854	0.60599	0.61732	0.72478	0.74734	0.73774	0.73652	0.74655	0.75709	0.75709	0.75342	0.7153	0.71553	0.78663	0.98007	0.9682	1.0092	1.07321	1.16652	1.16652	1.1352	1.18098	1.30864	1.54867	2.41337	2.55834	2.94969	4.59739	4.59739	5.88605	85.81828	-32767
0.33132	0.36283	0.40686	0.37425	0.3977	0.3977	0.39554	0.4032	0.41153	0.41264	0.39471	0.4263	0.47392	0.51987	0.51987	0.5978	0.58641	0.60285	0.60717	0.60185	0.65128	0.64623	0.65352	0.65352	0.72295	0.72743	0.76862	0.82129	0.78746	0.80017	0.82107	0.93187	0.91039	0.91039	0.92705	0.98452	1.01673	1.10606	1.23733	1.31547	1.66658	2.46771	2.46771	2.50578	3.21677	3.47406	3.5105	-32767	-32767	-32767
0.34758	0.34758	0.37135	0.39008	0.37516	0.38131	0.40305	0.42419	0.48268	0.47809	0.47809	0.4632	0.49075	0.52163	0.62393	0.71441	0.72238	0.7051	0.66497	0.61534	0.61534	0.60829	0.60165	0.62905	0.65326	0.7	0.72312	0.7622	0.8898	0.8898	0.98674	0.98048	1.02421	1.05935	1.05932	1.05529	0.96019	1.01357	1.01357	1.17647	1.59657	2.49674	2.58747	3.01431	5.2388	-32767	-32767	-32767	-32767	-32767
0.34592	0.38027	0.40125	0.40412	0.41638	0.42295	0.43974	0.43974	0.53742	0.5339	0.53643	0.59792	0.69133	0.73923	0.80351	0.75593	0.75593	0.75042	0.72167	0.70716	0.69047	0.6372	0.6038	0.66231	0.74587	0.74587	0.77878	0.78934	0.8779	0.8804	0.9516	1.10542	1.09767	1.09745	1.09745	1.0655	1.0465	0.99443	1.16814	1.91757	4.72974	2.22143	3.76114	3.76114	6.10955	-32767	-32767	-32767	-32767	-32767
0.36512	0.36691	0.3834	0.3834	0.38271	0.42032	0.47875	0.55386	0.56723	0.54181	0.53197	0.58084	0.58084	0.59148	0.74205	0.77245	0.75396	0.72907	0.6874	0.66369	0.69398	0.69398	0.70074	0.69349	0.83276	0.76644	0.82647	0.85716	0.93552	1.08723	1.08723	1.24714	1.14284	1.04363	1.07305	1.11586	1.08991	1.14421	1.31758	1.31758	3.00768	3.29985	3.91253	6.15815	7.96236	-32767	-32767	-32767	-32767	-32767
0.38942	0.35748	0.37705	0.40826	0.46339	0.51163	0.54919	0.53122	0.53122	0.55331	0.53248	0.46445	0.46879	0.49723	0.58839	0.65362	0.68542	0.68542	0.65079	0.63561	0.65377	0.62203	0.6528	0.70112	0.69998	0.67366	0.67366	0.76144	0.81458	0.87759	0.95062	0.9554	1.03113	1.0525	1.05134	1.05134	1.02965	1.10106	1.29484	1.31959	1.76276	2.34591	2.67084	4.86031	4.86031	7.36592	-32767	-32767	-32767	-32767
0.42842	0.40481	0.41549	0.45614	0.45614	0.46286	0.4965	0.5164	0.50891	0.47723	0.47897	0.46634	0.47305	0.47305	0.50974	0.60205	0.65932	0.67541	0.62792	0.60351	0.62829	0.6121	0.6121	0.64066	0.68687	0.75148	0.6238	0.73273	0.89589	0.88563	0.87878	0.87878	0.96598	1.03161	1.16817	1.13073	1.1395	1.25183	1.57756	1.7228	1.7228	1.88228	2.01748	3.42356	6.99537	-32767	-32767	-32767	-32767	-32767
0.42075	0.42075	0.38281	0.40145	0.44986	0.47182	0.49963	0.53274	0.52987	0.46783	0.46783	0.44352	0.46358	0.47363	0.52538	0.56566	0.60024	0.64517	0.64517	0.63088	0.61877	0.59648	0.57361	0.56208	0.55469	0.62273	0.63338	0.63338	0.69236	0.77691	0.79817	0.82563	0.90822	1.02335	1.17705	1.22135	1.22135	1.2797	1.46288	1.57837	2.39618	2.28476	2.24495	3.40992	5.51704	5.51704	-32767	-32767	-32767	-32767
0.37209	0.35011	0.34509	0.36616	0.38665	0.41263	0.41263	0.39646	0.40199	0.4072	0.40733	0.43559	0.45629	0.45852	0.51204	0.51204	0.58955	0.62997	0.60295	0.60415	0.59707	0.5611	0.58278	0.57993	0.57993	0.61392	0.66616	0.68239	0.74303	0.78385	0.79116	0.91754	1.01375	1.01375	1.25841	1.52857	1.78774	1.82187	1.84649	2.09277	2.66432	2.66432	2.93572	3.2885	4.32902	2.31874	-32767	-32767	-32767	-32767
0.32911	0.33696	0.33696	0.33152	0.33762	0.35904	0.38222	0.35748	0.34693	0.35199	0.35992	0.35992	0.38104	0.43553	0.46042	0.46066	0.49982	0.58653	0.59963	0.55581	0.55581	0.57182	0.55868	0.58506	0.58681	0.59845	0.64455	0.68963	0.73856	0.73856	0.70319	0.75827	0.85122	1.07943	1.33743	1.49529	1.71532	1.81371	1.81371	1.67895	1.83079	2.49077	3.23261	3.66123	4.30527	3.44518	-32767	-32767	-32767	-32767
0.33648	0.34062	0.31191	0.29756	0.32567	0.34492	0.33686	0.33686	0.34335	0.33335	0.33598	0.34801	0.35828	0.39009	0.41484	0.45866	0.45866	0.51797	0.56087	0.58566	0.57641	0.58953	0.59166	0.59343	0.59533	0.59533	0.62052	0.68106	0.69072	0.67647	0.71696	0.83093	0.98547	1.16267	1.16267	1.30583	1.63983	1.73	1.73949	1.77491	2.62123	3.37277	3.52196	3.52196	3.97401	4.26375	3.04578	-32767	-32767	-32767
0.30896	0.28807	0.27717	0.28339	0.28339	0.29175	0.32165	0.34063	0.34006	0.32963	0.32798	0.3168	0.3168	0.31946	0.33566	0.37971	0.4172	0.46744	0.5036	0.54495	0.60038	0.60038	0.61877	0.60275	0.57706	0.57267	0.62705	0.65985	0.62117	0.64028	0.64028	0.70912	0.84047	0.92468	1.0967	1.23265	1.42965	1.5492	1.58126	1.58126	1.84997	2.42375	3.3171	3.36062	3.35053	4.4699	6.06199	-32767	-32767	-32767
0.28613	0.28183	0.26883	0.27051	0.28016	0.2927	0.32509	0.32944	0.3268	0.3268	0.31673	0.32711	0.32694	0.33514	0.37395	0.40858	0.46183	0.48189	0.48189	0.48287	0.51867	0.61314	0.64036	0.64338	0.65315	0.67373	0.67373	0.63346	0.61457	0.61613	0.66305	0.7462	0.84605	0.95974	1.08084	1.08084	1.22901	1.31474	1.53566	1.91336	2.31877	3.42916	3.88494	3.9089	3.9089	5.05149	3.17868	-32767	-32767	-32767
0.25925	0.25598	0.25311	0.26448	0.27869	0.27869	0.30838	0.34285	0.33603	0.32637	0.33487	0.34648	0.33444	0.35328	0.35328	0.38552	0.41556	0.45113	0.45883	0.42062	0.45857	0.53645	0.627	0.627	0.70223	0.73386	0.70001	0.70006	0.70054	0.70985	0.77753	0.92682	0.92682	0.88835	0.99169	1.11998	1.24757	1.41804	1.83766	2.1397	2.1397	2.99356	3.90642	4.76857	5.91771	7.24931	-32767	-32767	-32767	-32767
0.26819	0.26955	0.26955	0.27301	0.28519	0.2987	0.31344	0.34021	0.34374	0.32464	0.32464	0.33672	0.34587	0.34839	0.3432	0.37593	0.39931	0.4059	0.43107	0.43107	0.42421	0.4454	0.45584	0.47686	0.53775	0.62428	0.68779	0.72435	0.72435	0.7244	0.84215	0.94349	1.08719	1.05953	0.99062	1.06266	1.24004	1.24004	1.3645	1.32461	2.13098	3.00455	4.23799	5.01274	6.66054	6.66054	-32767	-32767	-32767	-32767
0.29083	0.28802	0.29235	0.29931	0.29821	0.31461	0.33963	0.33963	0.36174	0.3636	0.3477	0.33765	0.33527	0.35892	0.36643	0.36643	0.41099	0.43461	0.41991	0.41004	0.41115	0.41179	0.40336	0.44595	0.44595	0.54833	0.66102	0.71878	0.69257	0.70741	0.81104	1.06696	0.93768	0.93768	0.92017	1.06174	1.25349	1.36229	1.33832	1.48497	2.78527	3.93175	3.93175	-32767	-32767	-32767	-32767	-32767	-32767	-32767
0.27873	0.28679	0.29736	0.29736	0.30201	0.31078	0.32397	0.338	0.3546	0.37649	0.37485	0.35031	0.35031	0.37865	0.40707	0.38442	0.4089	0.42494	0.3959	0.37702	0.39534	0.39534	0.40954	0.39764	0.42708	0.46748	0.55556	0.64813	0.71721	0.71721	0.76454	0.82705	0.92039	0.88445	0.88365	1.05041	1.24357	1.29217	1.29217	1.4141	1.53321	2.28079	5.08945	-32767	-32767	-32767	-32767	-32767	-32767	-32767
0.28377	0.2948	0.29668	0.31946	0.33971	0.3357	0.35676	0.37745	0.37745	0.38756	0.38695	0.36043	0.38072	0.40766	0.40326	0.41686	0.42039	0.42039	0.41115	0.37836	0.37893	0.4038	0.40554	0.42551	0.45798	0.51319	0.51319	0.57997	0.68586	0.76218	0.83934	0.85181	0.86652	0.99656	0.99656	1.10972	1.27385	1.30078	1.35804	1.5027	2.03689	2.72268	-32767	-32767	-32767	-32767	-32767	-32767	-32767	-32767
0.28484	0.29997	0.29578	0.33106	0.3753	0.3753	0.36565	0.38639	0.39633	0.40893	0.40827	0.38357	0.37698	0.37698	0.41497	0.41876	0.44425	0.42149	0.38662	0.37592	0.38514	0.39797	0.39797	0.40829	0.43917	0.49144	0.51228	0.56861	0.62431	0.73838	0.82303	0.82303	0.90518	0.97121	1.08173	1.17269	1.14893	1.1828	1.31029	1.31029	1.63524	1.92425	3.26646	-32767	-32767	-32767	-32767	-32767	-32767	-32767
0.29812	0.29812	0.29603	0.3176	0.37436	0.42078	0.43219	0.4297	0.4178	0.41421	0.41421	0.40366	0.39223	0.4023	0.42154	0.41622	0.42367	0.40277	0.40277	0.39675	0.42169	0.45518	0.45642	0.47937	0.51956	0.55686	0.58928	0.58928	0.62454	0.69556	0.80422	0.97079	1.0507	1.22174	1.24447	1.18579	1.18579	1.1358	1.21851	1.67263	2.16327	-32767	-32767	-32767	-32767	-32767	-32767	-32767	-32767	-32767
0.29547	0.28735	0.28944	0.31681	0.37474	0.40479	0.40479	0.43927	0.4361	0.39013	0.40786	0.40387	0.39802	0.40949	0.40825	0.40825	0.4509	0.44607	0.45418	0.44046	0.44897	0.49829	0.51801	0.51835	0.51835	0.55186	0.56991	0.58859	0.61701	0.67102	0.80922	0.94876	0.94876	1.11034	1.17337	1.16516	1.11443	1.09822	1.39897	1.89247	2.40559	2.40559	-32767	-32767	-32767	-32767	-32767	-32767	-32767	-32767
0.30307	0.29842	0.32161	0.32161	0.50559	0.38437	0.40735	0.42276	0.42686	0.41489	0.40091	0.40091	0.4266	0.43696	0.4451	0.45913	0.46533	0.4895	0.51463	0.51312	0.51312	0.54026	0.57108	0.54132	0.57669	0.56119	0.56788	0.6195	0.70107	0.70107	0.78747	0.82848	1.0184	1.18367	1.28491	1.29291	1.31038	1.31038	1.6071	2.16988	2.42484	-32767	-32767	-32767	-32767	-32767	-32767	-32767	-32767	-32767
0.32416	0.30822	0.31293	0.33341	0.35298	0.38644	0.38884	0.41308	0.41308	0.4249	0.41624	0.42583	0.43812	0.46624	0.47584	0.51197	0.51197	0.53719	0.54295	0.53786	0.52643	0.54043	0.56569	0.58977	0.63463	0.63463	0.61	0.59018	0.6115	0.68025	0.75577	0.79547	0.84057	0.97719	0.97719	1.14229	1.21083	1.24789	1.20333	1.53121	1.93784	-32767	-32767	-32767	-32767	-32767	-32767	-32767	-32767	-32767
0.31993	0.33142	0.3359	0.3519	0.3519	0.3515	0.40484	0.42949	0.44298	0.44596	0.39807	0.42552	0.46949	0.46949	0.48989	0.52311	0.55045	0.56329	0.55947	0.5625	0.57073	0.58619	0.58619	0.60111	0.64025	0.67282	0.67709	0.68361	0.69532	0.77599	0.77599	0.81068	0.86141	0.85747	0.89074	0.99728	1.12727	1.341	1.81165	1.81165	2.30778	-32767	-32767	-32767	-32767	-32767	-32767	-32767	-32767	-32767
0.34296	0.34296	0.33334	0.35454	0.37193	0.4107	0.4302	0.42721	0.43718	0.43716	0.43716	0.43959	0.43668	0.45999	0.51522	0.5399	0.56188	0.57628	0.57628	0.5968	0.6069	0.61021	0.60963	0.60093	0.61067	0.6262	0.66297	0.66297	0.67234	0.72667	0.77467	0.77261	0.86052	0.9225	0.93482	0.93482	0.98524	1.07449	1.49741	2.24696	3.25605	-32767	-32767	-32767	-32767	-32767	-32767	-32767	-32767	-32767
0.38129	0.35614	0.35664	0.36882	0.3979	0.40924	0.40924	0.42196	0.43088	0.42119	0.47153	0.44008	0.43691	0.53129	0.58192	0.58192	0.59355	0.5824	0.591	0.61735	0.61145	0.64028	0.64448	0.64448	0.64636	0.66635	0.64199	0.64576	0.65564	0.72272	0.70363	0.77582	0.77582	0.87708	0.9748	1.0692	1.14943	1.39118	2.4136	-32767	-32767	-32767	-32767	-32767	-32767	-32767	-32767	-32767	-32767	-32767
0.37873	0.38079	0.37863	0.37863	0.38634	0.39735	0.43209	0.4407	0.45293	0.46727	0.4855	0.4855	0.47403	0.46866	0.51789	0.59539	0.62279	0.59205	0.59838	0.61773	0.61773	0.62424	0.63762	0.64589	0.65309	0.69282	0.69116	0.67954	0.67954	0.66831	0.69136	0.75113	0.7438	0.84367	0.90897	1.07614	1.27283	1.27283	1.4766	2.10059	2.29632	-32767	-32767	-32767	-32767	-32767	-32767	-32767	-32767	-32767
0.41502	0.41447	0.41051	0.39878	0.39343	0.39234	0.45362	0.47569	0.47569	0.48314	0.48252	0.48766	0.49301	0.5168	0.58534	0.63871	0.63871	0.6098	0.58484	0.61633	0.66132	0.67571	0.68781	0.69138	0.72953	0.72953	0.78606	0.76719	0.78595	0.72592	0.72981	0.73465	0.81193	0.81193	0.89763	1.03264	1.16682	1.55293	2.13329	3.65792	-32767	-32767	-32767	-32767	-32767	-32767	-32767	-32767	-32767	-32767
0.43425	0.43087	0.43165	0.44505	0.44505	0.42061	0.40454	0.42386	0.46683	0.49705	0.50848	0.50958	0.54602	0.54602	0.5417	0.57516	0.65901	0.69201	0.6135	0.64664	0.685	0.685	0.74673	0.74799	0.84728	0.84206	0.87213	0.82319	0.78532	0.73471	0.73471	0.74618	0.72335	0.78704	0.88245	0.99956	1.10826	1.54662	1.54662	2.34144	3.97528	-32767	-32767	-32767	-32767	-32767	-32767	-32767	-32767	-32767
0.43539	0.43539	0.46048	0.47335	0.47119	0.44124	0.42645	0.49986	0.54996	0.54996	0.51093	0.49887	0.58243	0.5888	0.594	0.66403	0.74596	0.73368	0.73368	0.73839	0.75676	0.78082	0.78365	0.86668	0.961	1.02141	1.02141	1.03691	0.84986	0.79033	0.75727	0.7573	0.82421	0.9307	1.06736	1.06736	1.32213	1.51598	2.23603	3.98586	-32767	-32767	-32767	-32767	-32767	-32767	-32767	-32767	-32767	-32767
0.4344	0.45415	0.47604	0.50469	0.51568	0.4777	0.4777	0.47801	0.52467	0.57445	0.51882	0.5067	0.54141	0.59119	0.59119	0.60018	0.66558	0.72834	0.789	0.86427	0.85291	0.83529	0.85053	0.85053	0.89483	1.01759	1.02808	1.1252	0.88475	0.82015	0.75803	0.75803	0.75284	0.89098	1.11171	1.20983	1.61753	1.82501	2.4301	1.90199	1.90199	-32767	-32767	-32767	-32767	-32767	-32767	-32767	-32767	-32767
0.50014	0.5267	0.56444	0.56444	0.59277	0.54451	0.53547	0.55518	0.58299	0.55178	0.53951	0.53951	0.54231	0.59855	0.58718	0.68423	0.77073	0.79416	0.86699	0.86699	0.89883	0.91006	0.90784	0.90439	0.94953	0.93937	1.00472	0.89143	0.89143	0.82251	0.79026	0.7484	0.85699	1.24417	1.43365	1.58622	1.58622	1.93389	2.44587	5.2405	-32767	-32767	-32767	-32767	-32767	-32767	-32767	-32767	-32767	-32767
0.55418	0.5759	0.59607	0.63462	0.64092	0.59654	0.57938	0.56881	0.56881	0.58295	0.51599	0.57087	0.55136	0.61714	0.64339	0.72834	0.72834	0.85613	0.89419	0.94355	0.99863	0.99477	0.95369	0.97165	0.97165	0.91338	0.89868	0.93677	0.95177	0.84931	0.81987	0.75613	0.8902	0.8902	1.21682	1.66865	1.6058	2.05621	2.84706	6.56108	-32767	-32767	-32767	-32767	-32767	-32767	-32767	-32767	-32767	-32767
0.65128	0.63171	0.64623	0.651	0.651	0.61458	0.58367	0.57383	0.56127	0.55581	0.61939	0.638	0.67155	0.67155	0.70988	0.74696	0.90716	0.93734	0.98453	1.05161	0.99892	0.99892	0.97093	0.94034	0.95365	0.90766	0.91331	0.90472	0.85851	0.85851	0.84824	0.88135	0.95821	1.24815	1.47568	2.01485	2.19686	4.23088	4.23088	13.80864	-32767	-32767	-32767	-32767	-32767	-32767	-32767	-32767	-32767	-32767
0.68309	0.68309	0.67819	0.65947	0.67539	0.63086	0.58922	0.61583	0.61064	0.61064	0.56636	0.60819	0.68067	0.69123	0.716	0.76254	0.86661	0.95049	0.95049	1.03121	1.12767	1.05121	1.01629	0.98541	0.99985	0.96721	0.96721	0.89231	0.94339	0.84644	0.79497	0.93679	1.07819	1.32471	1.32471	1.52887	2.05623	2.12351	4.12824	-32767	-32767	-32767	-32767	-32767	-32767	-32767	-32767	-32767	-32767	-32767
0.67894	0.67426	0.67677	0.68671	0.64253	0.61878	0.61878	0.61671	0.61619	0.57597	0.59949	0.65023	0.68975	0.67154	0.67154	0.75324	0.90291	0.93119	1.03954	1.10201	1.08405	1.03497	1.03315	1.03315	0.96523	0.94919	0.9203	0.96452	0.96324	0.95042	1.01224	1.01224	1.157	1.33836	1.57066	2.06814	2.92126	5.98112	-32767	-32767	-32767	-32767	-32767	-32767	-32767	-32767	-32767	-32767	-32767	-32767
0.65974	0.69135	0.71138	0.71138	0.71645	0.69997	0.67349	0.65424	0.61347	0.56919	0.58234	0.58234	0.6123	0.68423	0.69702	0.769	0.88834	0.94346	0.94854	0.94854	1.07593	1.10325	1.08142	1.07437	1.01655	1.03683	1.06376	1.01175	1.01175	0.96554	0.98068	1.05282	1.19049	1.27608	1.51816	1.8428	1.8428	3.11961	-32767	-32767	-32767	-32767	-32767	-32767	-32767	-32767	-32767	-32767	-32767	-32767
0.67294	0.68603	0.71287	0.71502	0.69749	0.68883	0.65873	0.64467	0.64467	0.64947	0.6357	0.64043	0.67595	0.70706	0.75098	0.82806	0.82806	0.88854	0.96345	1.03971	1.1168	1.09067	1.03276	1.00615	1.00615	0.9809	1.04139	0.93887	0.93902	1.01539	1.10785	1.27109	1.38846	1.38846	1.46622	1.71008	2.31921	-32767	-32767	-32767	-32767	-32767	-32767	-32767	-32767	-32767	-32767	-32767	-32767	-32767
0.6196	0.65548	0.68483	0.70117	0.70465	0.70465	0.69641	0.70175	0.70798	0.74534	0.70177	0.64577	0.67493	0.67493	0.69251	0.73963	0.76013	0.84399	0.90268	0.98126	1.03526	1.03526	1.06194	1.04845	0.99144	0.99766	1.00309	0.96682	0.90276	0.90276	0.94411	1.03951	1.17321	1.29915	1.42208	1.50646	2.08238	2.08238	-32767	-32767	-32767	-32767	-32767	-32767	-32767	-32767	-32767	-32767	-32767	-32767
0.6789	0.71858	0.71858	0.70523	0.70878	0.70251	0.74386	0.74172	0.74899	0.75529	0.75529	0.72063	0.69636	0.69213	0.72567	0.71279	0.76694	0.8832	0.8832	0.89926	0.9621	1.04858	1.08828	1.04795	1.01277	1.00056	1.00056	0.98788	0.95654	1.03898	1.19824	1.34904	1.44044	1.55264	1.55264	1.62114	2.45335	-32767	-32767	-32767	-32767	-32767	-32767	-32767	-32767	-32767	-32767	-32767	-32767	-32767
0.61085	0.67571	0.71277	0.69376	0.69307	0.75124	0.75124	0.85088	0.78956	0.7949	0.78138	0.69363	0.66705	0.6717	0.67216	0.67216	0.67253	0.70753	0.80444	0.84658	0.88186	1.00591	0.98393	0.98393	1.02314	1.00549	1.05622	1.10133	1.11111	1.3115	1.393	1.393	1.59474	1.74594	1.69694	1.84773	-32767	-32767	-32767	-32767	-32767	-32767	-32767	-32767	-32767	-32767	-32767	-32767	-32767	-32767
0.65457	0.66969	0.70643	0.70643	0.71006	0.78609	0.85239	0.78239	0.75097	0.72026	0.67478	0.67478	0.6395	0.62753	0.63311	0.64717	0.71148	0.78686	0.8276	0.88869	0.88869	0.94895	1.0401	1.05441	0.98749	0.94594	1.02284	1.15929	1.15929	1.35799	1.48722	1.70917	2.78779	2.59497	2.3101	-32767	-32767	-32767	-32767	-32767	-32767	-32767	-32767	-32767	-32767	-32767	-32767	-32767	-32767	-32767
0.65612	0.66581	0.68292	0.70559	0.70474	0.74666	0.8103	0.77339	0.77339	0.69883	0.69544	0.64219	0.61991	0.59234	0.58306	0.62077	0.62077	0.6629	0.71849	0.80286	0.8911	0.89911	1.00612	1.01826	1.01826	0.96772	0.95914	1.03445	1.18626	1.4135	1.56805	2.09442	2.46039	2.46039	2.27992	-32767	-32767	-32767	-32767	-32767	-32767	-32767	-32767	-32767	-32767	-32767	-32767	-32767	-32767	-32767
0.65119	0.69019	0.69619	0.6876	0.68987	0.68987	0.73197	0.70683	0.63978	0.61838	0.59474	0.58434	0.56419	0.56419	0.56472	0.58678	0.6455	0.72666	0.77295	0.91538	0.94015	0.94015	0.90919	1.01299	1.0282	1.00913	1.09517	1.47358	1.62232	1.62232	2.11197	2.23375	2.72517	-32767	-32767	-32767	-32767	-32767	-32767	-32767	-32767	-32767	-32767	-32767	-32767	-32767	-32767	-32767	-32767	-32767
0.65933	0.68191	0.68191	0.69154	0.68141	0.6422	0.67145	0.66888	0.63447	0.63362	0.63362	0.61876	0.60221	0.59652	0.58018	0.61392	0.66112	0.77104	0.77104	0.74642	0.95301	0.88276	0.96174	1.05587	1.10493	1.05372	1.05372	1.20784	1.72922	2.99686	2.82573	2.81698	-32767	-32767	-32767	-32767	-32767	-32767	-32767	-32767	-32767	-32767	-32767	-32767	-32767	-32767	-32767	-32767	-32767	-32767
0.73165	0.69784	0.66269	0.6338	0.64386	0.68922	0.66248	0.66248	0.62563	0.62557	0.63569	0.61106	0.63585	0.60633	0.66076	0.66076	0.68861	0.78418	0.85138	1.05106	1.07422	1.00142	1.16076	1.16076	1.14678	1.19153	1.45685	1.6548	1.97038	2.64149	2.75006	2.75006	-32767	-32767	-32767	-32767	-32767	-32767	-32767	-32767	-32767	-32767	-32767	-32767	-32767	-32767	-32767	-32767	-32767	-32767
0.73414	0.69677	0.67133	0.64727	0.64727	0.63066	0.63763	0.65786	0.62809	0.63168	0.6518	0.70379	0.70379	0.70657	0.67915	0.77267	0.80648	0.85568	0.93144	0.99642	0.99642	1.09295	1.23829	1.34208	1.41062	1.37913	1.42229	1.62625	1.62625	2.02348	2.85234	3.78044	-32767	-32767	-32767	-32767	-32767	-32767	-32767	-32767	-32767	-32767	-32767	-32767	-32767	-32767	-32767	-32767	-32767	-32767
0.69522	0.69522	0.69432	0.68689	0.69333	0.67309	0.71042	0.6661	0.68365	0.68365	0.68093	0.80182	0.91919	0.88276	0.83507	0.8659	0.96279	0.96279	1.09717	1.04865	1.10174	1.23291	1.40013	1.56728	1.651	1.651	1.67223	1.93691	1.97361	1.93174	-32767	-32767	-32767	-32767	-32767	-32767	-32767	-32767	-32767	-32767	-32767	-32767	-32767	-32767	-32767	-32767	-32767	-32767	-32767	-32767
0.73805	0.73895	0.73869	0.71963	0.71078	0.7018	0.7018	0.72551	0.71161	0.74682	0.76262	0.85623	0.97778	1.06692	1.06692	1.04834	1.11659	1.24194	1.15394	1.10805	1.17169	1.18776	1.18776	1.39576	1.65407	1.92912	2.13562	1.83828	1.93287	1.94549	1.94549	4.95065	7.96121	-32767	-32767	-32767	-32767	-32767	-32767	-32767	-32767	-32767	-32767	-32767	-32767	-32767	-32767	-32767	-32767	-32767
0.77195	0.83962	0.83867	0.83867	0.80433	0.78302	0.77066	0.82878	0.81289	0.80818	0.84876	0.84876	0.87712	0.95161	0.98153	1.061	1.19796	1.14781	1.14781	1.1547	1.30275	1.26868	1.36551	1.65103	2.04985	2.23414	2.23414	2.11097	2.12818	2.9145	4.39837	7.41526	-32767	-32767	-32767	-32767	-32767	-32767	-32767	-32767	-32767	-32767	-32767	-32767	-32767	-32767	-32767	-32767	-32767	-32767
0.77942	0.81732	0.85721	0.85345	0.83414	0.77942	0.7991	0.77497	0.77497	0.79932	0.84115	0.87945	0.94564	1.0076	1.05699	1.05699	0.99059	1.14441	1.13629	1.26139	1.35998	1.42718	1.46116	1.46116	1.54054	1.83831	1.98669	2.15033	2.01606	1.92602	2.90777	2.90777	4.72182	-32767	-32767	-32767	-32767	-32767	-32767	-32767	-32767	-32767	-32767	-32767	-32767	-32767	-32767	-32767	-32767	-32767
0.7948	0.84201	0.86158	0.82565	0.82328	0.82328	0.81462	0.8047	0.80219	0.80396	0.97452	1.02661	1.02661	1.1129	1.10269	1.11724	1.19442	1.22772	1.37418	1.51617	1.51617	1.57063	1.70932	1.68064	1.84114	1.88721	1.8931	1.60313	1.60313	1.62082	2.79882	4.95206	-32767	-32767	-32767	-32767	-32767	-32767	-32767	-32767	-32767	-32767	-32767	-32767	-32767	-32767	-32767	-32767	-32767	-32767
0.81489	0.85809	0.85809	0.87563	0.86508	0.85032	0.84469	0.8076	0.7753	0.7753	0.87069	0.98393	1.03839	1.08794	1.14525	1.15983	1.15833	1.15833	1.15282	1.24724	1.40483	1.59046	1.71681	1.71419	1.84295	1.84295	1.92644	1.91294	1.94762	1.71145	2.28153	4.92854	-32767	-32767	-32767	-32767	-32767	-32767	-32767	-32767	-32767	-32767	-32767	-32767	-32767	-32767	-32767	-32767	-32767	-32767
0.86388	0.89618	0.95772	0.95478	0.91606	0.91121	0.91121	0.9248	0.92747	0.94954	0.93771	0.97563	1.02902	1.16796	1.16796	1.23533	1.22024	1.15287	1.24312	1.32699	1.54703	1.57491	1.57491	1.61535	1.63099	1.65869	1.62513	1.60789	1.66748	1.39421	1.39421	1.91481	1.95617	2.55983	-32767	-32767	-32767	-32767	-32767	-32767	-32767	-32767	-32767	-32767	-32767	-32767	-32767	-32767	-32767	-32767
0.88798	0.90403	0.95145	0.95145	0.93765	0.90751	0.88221	0.90077	0.94788	0.9738	1.00767	1.00767	1.07821	1.07707	1.1581	1.19066	1.23774	1.15319	1.18088	1.18088	1.28107	1.32412	1.45497	1.37927	1.37691	1.39622	1.46217	1.46217	1.44809	1.50243	1.47437	2.10209	3.26417	4.2818	5.51702	5.51702	-32767	-32767	-32767	-32767	-32767	-32767	-32767	-32767	-32767	-32767	-32767	-32767	-32767	-32767
0.83012	0.85882	0.91417	0.8817	0.84499	0.89501	0.91385	0.94794	0.94794	0.99565	1.07576	1.10824	1.14413	1.19129	1.1863	1.26962	1.26962	1.31328	1.34228	1.32915	1.24586	1.40982	1.35069	1.35627	1.35627	1.38921	1.40797	1.40319	1.37128	1.3509	1.63468	2.35763	2.35763	3.26626	4.72116	8.60304	-32767	-32767	-32767	-32767	-32767	-32767	-32767	-32767	-32767	-32767	-32767	-32767	-32767	-32767
0.75024	0.77647	0.8321	0.82297	0.77484	0.77484	0.80122	0.87369	0.92479	1.01198	1.05499	1.03354	1.06251	1.06251	1.13567	1.19991	1.34779	1.41086	1.44002	1.4457	1.40683	1.40683	1.37379	1.31827	1.36547	1.38059	1.49636	1.49906	1.40982	1.40982	1.35279	1.37412	1.69452	2.48332	2.91668	5.43472	5.43472	-32767	-32767	-32767	-32767	-32767	-32767	-32767	-32767	-32767	-32767	-32767	-32767	-32767
0.80339	0.86886	0.86886	0.85298	0.77726	0.80678	0.87532	0.9735	1.05121	0.98002	0.98002	1.04155	1.05729	1.06378	1.1256	1.1703	1.22696	1.23271	1.23271	1.23752	1.38354	1.49528	1.41848	1.35245	1.38614	1.48624	1.48624	1.54409	1.43857	1.3843	1.4592	1.63074	2.77212	2.77212	3.93075	4.34083	1.0525	-32767	-32767	-32767	-32767	-32767	-32767	-32767	-32767	-32767	-32767	-32767	-32767	-32767
0.74957	0.84326	0.87634	0.81154	0.80682	0.82826	0.89758	0.89758	0.98032	0.98817	0.97275	1.03323	1.01614	0.97923	1.01974	1.01974	1.03942	1.11049	1.18712	1.31624	1.40847	1.43559	1.46599	1.46599	1.47399	1.48041	1.52586	1.48928	1.36828	1.35502	1.35502	1.62066	1.82839	2.53979	3.94314	4.48925	-32767	-32767	-32767	-32767	-32767	-32767	-32767	-32767	-32767	-32767	-32767	-32767	-32767	-32767
0.78799	0.87597	0.87243	0.82705	0.82705	0.82694	0.8573	0.86627	0.95946	0.96878	0.97078	0.98512	0.98512	0.98195	0.91035	0.93448	0.99153	0.98414	1.02858	1.16014	1.16014	1.35541	1.56636	1.77548	1.73981	1.67779	1.56918	1.56918	1.4065	1.32059	1.27634	1.40754	1.55201	2.34604	3.63926	3.63926	5.3314	-32767	-32767	-32767	-32767	-32767	-32767	-32767	-32767	-32767	-32767	-32767	-32767	-32767
0.8419	0.8419	0.89091	0.87693	0.8735	0.83174	0.84973	0.88674	0.91084	0.91084	0.85876	0.90273	0.95008	0.88009	0.84293	0.84027	0.91165	0.91165	0.97481	1.04011	1.19754	1.41077	1.51642	1.7006	1.7006	1.63598	1.53049	1.378	1.27491	1.17795	1.32038	1.315	1.315	2.43887	3.58743	5.62464	-32767	-32767	-32767	-32767	-32767	-32767	-32767	-32767	-32767	-32767	-32767	-32767	-32767	-32767
0.82222	0.87125	0.9024	0.92205	0.90786	0.88282	0.88282	0.80441	0.85571	0.87966	0.82281	0.89059	0.89358	0.87898	0.87898	0.89169	0.86362	0.87819	0.89214	0.92664	1.0046	1.24219	1.24219	1.27497	1.3881	1.50119	1.47693	1.49324	1.19548	1.19548	1.25782	1.11481	1.32179	2.19396	3.26407	5.04071	9.56637	9.56637	-32767	-32767	-32767	-32767	-32767	-32767	-32767	-32767	-32767	-32767	-32767	-32767
0.92065	0.91021	0.91337	0.91337	0.88768	0.84088	0.77559	0.80321	0.81524	0.79656	0.82122	0.82122	0.84941	0.87413	0.88194	0.88237	0.89282	0.84701	0.88462	0.88462	0.93411	1.06927	1.3282	1.22901	1.34324	1.41836	1.41836	1.38147	1.39698	1.30479	1.17684	1.25137	1.74902	3.0308	3.0308	4.93779	4.91765	-32767	-32767	-32767	-32767	-32767	-32767	-32767	-32767	-32767	-32767	-32767	-32767	-32767
0.8724	0.8724	0.90682	0.9614	0.93529	0.85309	0.81597	0.81345	0.81345	0.80733	0.80201	0.76497	0.78763	0.81753	0.87772	0.91463	0.91463	0.92932	0.90141	0.86801	0.8762	0.95036	1.0873	1.0873	1.29048	1.31319	1.44204	1.53776	1.50925	1.43869	1.11079	1.11079	1.12355	1.28691	2.55309	3.59222	4.25903	-32767	-32767	-32767	-32767	-32767	-32767	-32767	-32767	-32767	-32767	-32767	-32767	-32767
0.86935	0.95002	0.95148	0.90422	0.86295	0.86295	0.79875	0.76238	0.74405	0.73031	0.75343	0.78583	0.81095	0.81095	0.82891	0.84266	0.86574	0.91424	0.85101	0.84239	0.86672	0.86672	1.01698	1.22874	1.23348	1.21328	1.27823	1.25604	1.25604	1.3173	1.40884	1.32276	1.26175	1.76878	2.89434	8.09692	8.09692	-32767	-32767	-32767	-32767	-32767	-32767	-32767	-32767	-32767	-32767	-32767	-32767	-32767
0.89399	0.90914	0.9489	0.9489	0.92806	0.86132	0.81021	0.7829	0.74396	0.76699	0.76699	0.78103	0.81488	0.79761	0.79991	0.75651	0.77434	0.78154	0.78154	0.805	0.79688	0.82681	0.90525	1.11939	1.19157	1.19157	1.23601	1.35075	1.37784	1.34296	1.53172	1.55096	1.40279	1.40279	1.89971	2.30651	5.91686	-32767	-32767	-32767	-32767	-32767	-32767	-32767	-32767	-32767	-32767	-32767	-32767	-32767
0.94487	0.96543	0.96823	0.98227	0.89212	0.833	0.77437	0.77437	0.78615	0.7299	0.72885	0.76091	0.78934	0.80142	0.74804	0.74804	0.72176	0.71538	0.77988	0.81624	0.82602	0.86809	0.86809	1.05964	1.21171	1.07683	1.37369	1.29481	1.36172	1.47028	1.47028	1.6944	1.58562	1.87036	2.43831	4.17375	-32767	-32767	-32767	-32767	-32767	-32767	-32767	-32767	-32767	-32767	-32767	-32767	-32767	-32767
0.95096	0.98839	0.94434	0.93707	0.86116	0.86116	0.77294	0.79005	0.79476	0.75629	0.74196	0.7739	0.7739	0.83111	0.86878	0.73193	0.70336	0.70727	0.81811	0.80987	0.80987	0.80626	0.84995	0.97728	1.14845	1.22326	1.24717	1.24717	1.35224	1.43651	1.50078	1.44091	1.43814	1.69708	3.11072	3.11072	6.31893	9.35744	-32767	-32767	-32767	-32767	-32767	-32767	-32767	-32767	-32767	-32767	-32767	-32767
0.91891	0.90877	0.90877	0.91775	0.88963	0.86641	0.79916	0.76836	0.78242	0.78242	0.74194	0.71855	0.74054	0.77173	0.85453	0.80081	0.73118	0.73118	0.73016	0.82413	0.8417	0.82138	0.90573	0.96068	0.96068	0.98817	1.16787	1.25428	1.3923	1.37731	1.5534	2.02046	2.02046	2.3189	1.70438	4.68061	9.80777	7.26069	-32767	-32767	-32767	-32767	-32767	-32767	-32767	-32767	-32767	-32767	-32767	-32767
0.93136	0.86782	0.81965	0.80052	0.74243	0.73734	0.76267	0.76267	0.805	0.77949	0.73772	0.71968	0.78568	0.82666	0.82666	0.8701	0.77893	0.77142	0.81995	0.84577	0.81777	0.81777	0.87649	1.00671	1.03259	1.11241	1.19169	1.39651	1.36259	1.36259	1.70185	2.24906	2.28533	2.3107	2.69145	2.70068	2.70068	-32767	-32767	-32767	-32767	-32767	-32767	-32767	-32767	-32767	-32767	-32767	-32767	-32767
0.88492	0.82224	0.75749	0.72681	0.72681	0.73097	0.76684	0.75334	0.8986	0.86463	0.84268	0.84268	0.73562	0.75263	0.80311	0.86767	0.82718	0.79613	0.82127	0.82127	0.77763	0.79281	0.78835	0.92591	1.12376	1.07062	1.07062	1.18268	1.25474	1.40645	1.61911	2.3502	2.52969	2.7426	2.7426	3.07115	-32767	-32767	-32767	-32767	-32767	-32767	-32767	-32767	-32767	-32767	-32767	-32767	-32767	-32767
0.85035	0.85035	0.74621	0.72828	0.72886	0.72202	0.71684	0.82584	0.82584	0.85513	0.83025	0.77119	0.73681	0.77455	0.7642	0.8269	0.8269	0.82732	0.82379	0.77382	0.70651	0.74583	0.89258	0.89258	1.06602	1.13746	1.1628	1.28796	1.45039	1.52587	2.12238	2.12238	3.35599	3.16695	-32767	-32767	-32767	-32767	-32767	-32767	-32767	-32767	-32767	-32767	-32767	-32767	-32767	-32767	-32767	-32767
0.82223	0.79614	0.77014	0.68832	0.67063	0.69024	0.69024	0.76737	0.81594	0.84297	0.88146	0.78753	0.68908	0.68908	0.69828	0.7197	0.76667	0.79765	0.77395	0.72796	0.68332	0.68332	0.72191	0.80909	1.04919	1.11555	1.33593	1.35233	1.35233	1.51165	1.45815	2.0334	2.57309	3.71414	4.83104	-32767	-32767	-32767	-32767	-32767	-32767	-32767	-32767	-32767	-32767	-32767	-32767	-32767	-32767	-32767
0.69467	0.70235	0.66326	0.66326	0.6533	0.75031	0.90942	0.91864	0.84019	0.78953	0.78953	0.76756	0.67649	0.68968	0.70957	0.72929	0.73919	0.75937	0.75937	0.71343	0.70223	0.71298	0.81886	1.03019	1.24683	1.24683	1.38303	1.41029	1.72753	2.24871	3.11696	3.07881	4.14202	4.14202	4.1419	-32767	-32767	-32767	-32767	-32767	-32767	-32767	-32767	-32767	-32767	-32767	-32767	-32767	-32767	-32767
0.67316	0.68209	0.64379	0.63058	0.63522	0.81215	0.88914	0.87017	0.87017	0.80056	0.74916	0.81357	0.73172	0.69382	0.69532	0.69532	0.70317	0.73623	0.74805	0.69958	0.71221	0.75336	0.89055	0.89055	1.13795	1.28178	1.85712	2.02779	2.12208	2.03426	2.03426	2.8287	3.00273	4.01364	5.47544	-32767	-32767	-32767	-32767	-32767	-32767	-32767	-32767	-32767	-32767	-32767	-32767	-32767	-32767	-32767
0.67588	0.65005	0.62714	0.62311	0.63153	0.63153	0.72262	0.88803	0.78617	0.77037	0.7444	0.72324	0.72324	0.72195	0.70216	0.70753	0.65975	0.72611	0.75374	0.71793	0.71793	0.74938	0.75667	0.90192	1.23314	1.45066	2.1801	2.1801	2.6232	1.99297	2.73032	3.10667	2.9977	-32767	-32767	-32767	-32767	-32767	-32767	-32767	-32767	-32767	-32767	-32767	-32767	-32767	-32767	-32767	-32767	-32767
0.71083	0.64647	0.64647	0.61329	0.59714	0.64179	0.71701	0.79287	0.74326	0.72583	0.72583	0.71927	0.77701	0.73538	0.68149	0.67456	0.73228	0.73228	0.77322	0.75331	0.74778	0.75513	0.91207	1.30306	1.30306	1.5714	2.84463	2.42239	2.54059	3.96473	5.10291	4.36124	4.36124	-32767	-32767	-32767	-32767	-32767	-32767	-32767	-32767	-32767	-32767	-32767	-32767	-32767	-32767	-32767	-32767	-32767
0.77732	0.74499	0.70636	0.66321	0.64714	0.64969	0.67214	0.67214	0.73266	0.6744	0.65112	0.76159	0.72535	0.76936	0.76936	0.79964	0.75337	0.71082	0.76982	0.84563	0.8429	0.8815	0.8815	1.00896	1.50318	1.84972	3.05332	2.49099	5.26879	5.26879	-32767	12.09231	8.55801	-32767	-32767	-32767	-32767	-32767	-32767	-32767	-32767	-32767	-32767	-32767	-32767	-32767	-32767	-32767	-32767	-32767
0.68278	0.65616	0.62324	0.66556	0.66556	0.65828	0.65755	0.73521	0.70016	0.63303	0.63313	0.71963	0.71963	0.80923	0.92168	0.79703	0.84835	0.93133	1.01344	1.01344	0.92097	1.01668	1.194	1.79011	1.78488	1.59747	1.59747	2.77043	-32767	-32767	-32767	-32767	-32767	-32767	-32767	-32767	-32767	-32767	-32767	-32767	-32767	-32767	-32767	-32767	-32767	-32767	-32767	-32767	-32767	-32767
0.59191	0.57045	0.57045	0.56155	0.58398	0.62057	0.59552	0.69825	0.68419	0.68419	0.61543	0.55781	0.53743	0.74546	0.79898	0.86367	0.86367	1.14803	1.31972	1.53495	1.21584	1.27282	1.30319	1.1979	1.1979	1.45039	1.26836	1.34519	-32767	-32767	-32767	-32767	-32767	-32767	-32767	-32767	-32767	-32767	-32767	-32767	-32767	-32767	-32767	-32767	-32767	-32767	-32767	-32767	-32767	-32767
0.63636	0.56896	0.5183	0.50694	0.53779	0.57451	0.59802	0.59802	0.65128	0.6396	0.63835	0.57002	0.55298	0.66109	0.66109	0.7163	0.83715	1.16388	1.39208	1.64243	1.46559	1.46559	1.4034	1.12453	1.33815	1.63023	1.66976	1.26125	1.26125	-32767	-32767	-32767	-32767	-32767	-32767	-32767	-32767	-32767	-32767	-32767	-32767	-32767	-32767	-32767	-32767	-32767	-32767	-32767	-32767	-32767
0.54753	0.50411	0.51051	0.5434	0.5434	0.57698	0.57562	0.64913	0.64088	0.61807	0.57905	0.57905	0.58697	0.60142	0.73302	0.85163	1.03585	1.4254	1.4254	1.38654	1.0502	1.08206	1.01739	0.9698	1.49986	1.35677	1.35677	0.9849	-32767	-32767	-32767	-32767	-32767	-32767	-32767	-32767	-32767	-32767	-32767	-32767	-32767	-32767	-32767	-32767	-32767	-32767	-32767	-32767	-32767	-32767
0.52837	0.52837	0.49224	0.4643	0.51586	0.56564	0.61133	0.60422	0.68258	0.68258	0.63857	0.58731	0.55142	0.56819	0.67374	0.76354	0.76354	0.74835	0.72225	0.82101	0.85285	0.83164	0.87535	0.87535	1.01023	1.75407	1.29355	1.27188	-32767	-32767	-32767	-32767	-32767	-32767	-32767	-32767	-32767	-32767	-32767	-32767	-32767	-32767	-32767	-32767	-32767	-32767	-32767	-32767	-32767	-32767
0.47595	0.48179	0.4616	0.49637	0.54832	0.59052	0.59052	0.59434	0.60856	0.63922	0.59727	0.58959	0.60772	0.60772	0.72644	0.80494	0.75718	0.78461	0.82955	0.82903	0.82903	0.81759	0.81522	0.82937	1.24759	1.18745	1.1037	-32767	-32767	-32767	-32767	-32767	-32767	-32767	-32767	-32767	-32767	-32767	-32767	-32767	-32767	-32767	-32767	-32767	-32767	-32767	-32767	-32767	-32767	-32767
0.47758	0.48508	0.47928	0.47928	0.46475	0.52309	0.54042	0.5523	0.56687	0.62237	0.60403	0.60403	0.56693	0.61264	0.67824	0.68125	0.71081	0.72651	0.72651	0.80878	0.78645	0.78649	0.817	0.78892	1.03994	1.03994	1.35739	1.19835	-32767	-32767	-32767	-32767	-32767	-32767	-32767	-32767	-32767	-32767	-32767	-32767	-32767	-32767	-32767	-32767	-32767	-32767	-32767	-32767	-32767	-32767
0.47678	0.47678	0.47339	0.46268	0.48904	0.53928	0.51947	0.5462	0.5462	0.53121	0.5878	0.52864	0.51275	0.54676	0.59562	0.59562	0.66133	0.70271	0.76311	0.81273	0.78805	0.79029	0.79029	0.82452	0.82523	0.96191	1.13282	-32767	-32767	-32767	-32767	-32767	-32767	-32767	-32767	-32767	-32767	-32767	-32767	-32767	-32767	-32767	-32767	-32767	-32767	-32767	-32767	-32767	-32767	-32767
0.48033	0.47299	0.44055	0.44803	0.46504	0.46904	0.46904	0.48839	0.51248	0.53227	0.54652	0.53376	0.52836	0.52836	0.5497	0.6327	0.67889	0.74533	0.84832	0.78395	0.78395	0.77779	0.78191	0.78332	0.94233	1.25708	3.30727	3.30727	-32767	-32767	-32767	-32767	-32767	-32767	-32767	-32767	-32767	-32767	-32767	-32767	-32767	-32767	-32767	-32767	-32767	-32767	-32767	-32767	-32767	-32767
0.50909	0.49073	0.46669	0.46669	0.44182	0.44435	0.48106	0.49013	0.52271	0.57267	0.57267	0.61179	0.55313	0.49875	0.54625	0.60224	0.68718	0.68718	0.74023	0.84784	0.79363	0.81531	0.81714	0.79203	0.79203	0.94336	1.24236	1.48139	-32767	-32767	-32767	-32767	-32767	-32767	-32767	-32767	-32767	-32767	-32767	-32767	-32767	-32767	-32767	-32767	-32767	-32767	-32767	-32767	-32767	-32767
0.5122	0.5122	0.46446	0.44447	0.46777	0.4877	0.51572	0.50165	0.50165	0.55772	0.62302	0.61907	0.55798	0.56076	0.57425	0.57425	0.65548	0.72066	0.75842	0.75514	0.72728	0.78362	0.78362	0.75568	0.85389	1.02633	1.31641	-32767	-32767	-32767	-32767	-32767	-32767	-32767	-32767	-32767	-32767	-32767	-32767	-32767	-32767	-32767	-32767	-32767	-32767	-32767	-32767	-32767	-32767	-32767
0.50929	0.51728	0.47743	0.46509	0.47676	0.47676	0.48914	0.5187	0.54587	0.55986	0.59512	0.61423	0.61423	0.59327	0.55292	0.61956	0.62836	0.68708	0.75191	0.75191	0.75603	0.70001	0.68014	0.62727	0.7746	1.09649	1.09649	1.26614	-32767	-32767	-32767	-32767	-32767	-32767	-32767	-32767	-32767	-32767	-32767	-32767	-32767	-32767	-32767	-32767	-32767	-32767	-32767	-32767	-32767	-32767
0.49579	0.49373	0.50183	0.50183	0.4909	0.46151	0.48366	0.49957	0.54121	0.5276	0.5276	0.53837	0.61158	0.59877	0.60809	0.69796	0.68292	0.68292	0.71955	0.73072	0.65487	0.63605	0.6697	0.67899	0.67899	0.85409	1.09496	1.64878	-32767	-32767	-32767	-32767	-32767	-32767	-32767	-32767	-32767	-32767	-32767	-32767	-32767	-32767	-32767	-32767	-32767	-32767	-32767	-32767	-32767	-32767
0.49836	0.51322	0.50682	0.46997	0.45053	0.47291	0.48761	0.48761	0.51675	0.56749	0.54226	0.62121	0.6031	0.58396	0.58396	0.66278	0.68072	0.78149	0.7751	0.7337	0.66153	0.66153	0.67241	0.73239	0.83082	0.89766	1.31814	-32767	-32767	-32767	-32767	-32767	-32767	-32767	-32767	-32767	-32767	-32767	-32767	-32767	-32767	-32767	-32767	-32767	-32767	-32767	-32767	-32767	-32767	-32767
0.50408	0.49406	0.51228	0.49544	0.46414	0.46414	0.48071	0.4926	0.49115	0.53276	0.55714	0.5954	0.5954	0.62498	0.59341	0.63402	0.70802	0.77162	0.83973	0.83973	0.76717	0.70313	0.69012	0.76825	0.86036	0.92779	0.92779	1.14778	-32767	-32767	-32767	-32767	-32767	-32767	-32767	-32767	-32767	-32767	-32767	-32767	-32767	-32767	-32767	-32767	-32767	-32767	-32767	-32767	-32767	-32767
0.53857	0.5277	0.5277	0.49941	0.4625	0.49044	0.4844	0.50844	0.5276	0.5276	0.56643	0.59136	0.61231	0.57321	0.59894	0.65005	0.65005	0.71141	0.85198	0.85893	0.7825	0.75964	0.7681	0.7681	0.8024	0.84642	0.99258	1.33244	-32767	-32767	-32767	-32767	-32767	-32767	-32767	-32767	-32767	-32767	-32767	-32767	-32767	-32767	-32767	-32767	-32767	-32767	-32767	-32767	-32767	-32767
0.55198	0.54951	0.52623	0.52898	0.50475	0.48143	0.50051	0.50051	0.4886	0.50859	0.51944	0.53449	0.58585	0.60835	0.60835	0.62501	0.66729	0.69297	0.87473	0.87773	0.80585	0.80585	0.75032	0.73243	0.76262	0.81039	0.87068	1.21106	1.21106	-32767	-32767	-32767	-32767	-32767	-32767	-32767	-32767	-32767	-32767	-32767	-32767	-32767	-32767	-32767	-32767	-32767	-32767	-32767	-32767	-32767
0.58636	0.5673	0.5574	0.52847	0.52847	0.48808	0.4665	0.46914	0.49127	0.522	0.51836	0.51836	0.54106	0.61478	0.61998	0.65783	0.68929	0.74681	0.74681	0.84653	0.8471	0.73858	0.76881	0.86308	0.82643	0.82643	0.85224	0.90974	1.26838	-32767	-32767	-32767	-32767	-32767	-32767	-32767	-32767	-32767	-32767	-32767	-32767	-32767	-32767	-32767	-32767	-32767	-32767	-32767	-32767	-32767
0.58835	0.57478	0.57478	0.51114	0.46992	0.48051	0.48978	0.49731	0.51038	0.51038	0.4803	0.52607	0.5956	0.64719	0.66877	0.76246	0.76246	0.84774	0.9361	0.91261	0.7715	0.70025	0.85287	0.85287	0.83937	0.82963	1.0505	1.13977	-32767	-32767	-32767	-32767	-32767	-32767	-32767	-32767	-32767	-32767	-32767	-32767	-32767	-32767	-32767	-32767	-32767	-32767	-32767	-32767	-32767	-32767
0.60142	0.57089	0.54962	0.5184	0.4626	0.47112	0.45164	0.45164	0.46484	0.46999	0.45082	0.47456	0.53581	0.65868	0.65868	0.68846	0.7162	0.82781	0.88072	0.90565	0.91759	0.91759	0.88127	0.94116	0.95191	1.01082	1.17358	1.70582	1.70582	-32767	-32767	-32767	-32767	-32767	-32767	-32767	-32767	-32767	-32767	-32767	-32767	-32767	-32767	-32767	-32767	-32767	-32767	-32767	-32767	-32767
0.59665	0.52231	0.52415	0.5126	0.5126	0.48431	0.46069	0.46618	0.47998	0.44289	0.45989	0.45989	0.5132	0.62992	0.74475	0.75719	0.81502	0.93819	0.93819	1.03909	1.12516	1.03298	1.12006	1.2839	1.16477	1.16477	1.0966	1.7094	-32767	-32767	-32767	-32767	-32767	-32767	-32767	-32767	-32767	-32767	-32767	-32767	-32767	-32767	-32767	-32767	-32767	-32767	-32767	-32767	-32767	-32767
0.58012	0.52859	0.52859	0.54676	0.5428	0.5005	0.47671	0.46856	0.45122	0.45122	0.42755	0.48074	0.53029	0.57923	0.72841	0.94243	0.94243	0.93257	1.04005	1.13558	1.1418	1.1063	1.27064	1.27064	1.10774	1.18815	1.03711	1.336	-32767	-32767	-32767	-32767	-32767	-32767	-32767	-32767	-32767	-32767	-32767	-32767	-32767	-32767	-32767	-32767	-32767	-32767	-32767	-32767	-32767	-32767
0.61353	0.58471	0.53525	0.5145	0.54268	0.49471	0.49471	0.48699	0.49909	0.51148	0.54537	0.55804	0.57435	0.57435	0.602	0.6746	0.75281	0.87476	1.08951	1.29263	1.29263	1.26393	1.28529	1.14003	1.06027	1.28919	1.09991	1.09991	1.19891	-32767	-32767	-32767	-32767	-32767	-32767	-32767	-32767	-32767	-32767	-32767	-32767	-32767	-32767	-32767	-32767	-32767	-32767	-32767	-32767	-32767
0.61797	0.5822	0.54195	0.55713	0.55713	0.55778	0.54181	0.5642	0.57109	0.58981	0.6096	0.6096	0.63789	0.62245	0.64693	0.72808	0.91284	1.0107	1.0107	1.08866	2.59856	2.63096	1.25735	1.0117	1.08231	1.08231	1.17588	1.01036	0.73971	-32767	-32767	-32767	-32767	-32767	-32767	-32767	-32767	-32767	-32767	-32767	-32767	-32767	-32767	-32767	-32767	-32767	-32767	-32767	-32767	-32767
0.67129	0.65557	0.65557	0.61426	0.593	0.5845	0.58979	0.58444	0.65769	0.65769	0.63676	0.68925	0.68568	0.68751	0.64254	0.64254	0.70032	0.84343	0.98648	1.16163	1.17932	2.15215	2.15215	1.2643	1.15882	1.04548	1.54605	1.25802	0.96219	0.96219	-32767	-32767	-32767	-32767	-32767	-32767	-32767	-32767	-32767	-32767	-32767	-32767	-32767	-32767	-32767	-32767	-32767	-32767	-32767	-32767
0.63951	0.62388	0.65234	0.66169	0.65621	0.63203	0.63203	0.66148	0.69707	0.72686	0.58474	0.62192	0.60877	0.60877	0.61042	0.64437	0.7218	1.15641	1.21592	1.15942	1.15942	2.46919	1.05686	1.03976	1.30233	1.36147	1.29291	1.29291	1.08687	0.89077	-32767	-32767	-32767	-32767	-32767	-32767	-32767	-32767	-32767	-32767	-32767	-32767	-32767	-32767	-32767	-32767	-32767	-32767	-32767	-32767
0.58732	0.66186	0.64058	0.63491	0.63491	0.5665	0.63252	0.67496	0.62752	0.59668	0.623	0.623	0.64566	0.6005	0.66961	0.84527	1.62908	1.10416	1.10416	1.41815	1.59348	1.42173	2.37058	2.33409	2.33409	1.40246	1.50392	1.26978	1.30598	-32767	-32767	-32767	-32767	-32767	-32767	-32767	-32767	-32767	-32767	-32767	-32767	-32767	-32767	-32767	-32767	-32767	-32767	-32767	-32767	-32767
0.56671	0.59558	0.59558	0.63153	0.57662	0.56608	0.57222	0.62242	0.62242	0.63468	0.63506	0.67748	0.73244	0.72648	0.76799	0.76799	0.97783	1.19576	1.53929	2.04374	2.78051	2.86648	2.86648	3.36292	2.41134	1.19057	1.25882	1.19847	1.44354	1.44354	1.84736	-32767	-32767	-32767	-32767	-32767	-32767	-32767	-32767	-32767	-32767	-32767	-32767	-32767	-32767	-32767	-32767	-32767	-32767	-32767
0.57632	0.56844	0.63809	0.62863	0.58879	0.59504	0.59504	0.62763	0.64788	0.65227	0.74305	0.77078	0.89669	0.89669	0.89303	1.03296	1.56118	2.42894	2.95929	4.41791	4.41791	4.58708	5.72054	4.71718	2.43557	1.82837	1.28815	1.28815	1.03276	1.46532	2.26751	-32767	-32767	-32767	-32767	-32767	-32767	-32767	-32767	-32767	-32767	-32767	-32767	-32767	-32767	-32767	-32767	-32767	-32767	-32767
0.58128	0.62564	0.66988	0.66165	0.66165	0.74718	0.74669	0.7163	0.74225	0.81267	0.80823	0.80823	0.88844	0.93853	1.46111	1.84091	2.26832	2.26832	2.4994	5.09234	3.33545	1.95137	2.07286	2.85311	2.85311	2.93129	1.86413	1.16013	1.18509	4.32091	-32767	-32767	-32767	-32767	-32767	-32767	-32767	-32767	-32767	-32767	-32767	-32767	-32767	-32767	-32767	-32767	-32767	-32767	-32767	-32767
0.5641	0.60977	0.60977	0.62221	0.6498	0.82461	0.78742	0.68906	0.68906	0.74476	0.8361	0.85912	1.00789	1.13179	2.02578	2.02578	1.66179	1.69462	1.97094	1.68178	1.46482	1.46711	1.46711	1.4922	2.12265	4.63503	3.69569	2.13033	1.37712	1.37712	2.83284	-32767	-32767	-32767	-32767	-32767	-32767	-32767	-32767	-32767	-32767	-32767	-32767	-32767	-32767	-32767	-32767	-32767	-32767	-32767
0.59346	0.59657	0.60271	0.61028	0.71251	0.76758	0.76758	0.79065	0.88064	0.90344	0.87822	0.90033	1.53522	1.53522	2.2811	1.30584	1.5545	1.58511	1.18299	1.33329	1.33329	1.54546	1.40433	1.64057	2.56399	1.7214	1.7214	1.83133	1.75231	2.49877	-32767	-32767	-32767	-32767	-32767	-32767	-32767	-32767	-32767	-32767	-32767	-32767	-32767	-32767	-32767	-32767	-32767	-32767	-32767	-32767
0.58794	0.6307	0.64077	0.66017	0.66017	0.75047	0.74501	0.7417	0.82063	0.83534	0.84969	0.84969	1.3092	2.36354	1.44511	1.20008	1.1672	1.1672	1.01271	0.95991	1.0363	1.16458	1.13551	1.2099	1.2099	1.38953	1.6243	1.48573	1.82897	2.42086	-32767	-32767	-32767	-32767	-32767	-32767	-32767	-32767	-32767	-32767	-32767	-32767	-32767	-32767	-32767	-32767	-32767	-32767	-32767	-32767
0.60994	0.6247	0.6247	0.66314	0.62113	0.68195	0.69317	0.75377	0.75377	0.82351	0.81157	0.84446	1.02011	1.53569	1.5772	1.5772	1.04053	1.00937	1.02408	0.94012	0.95856	1.0327	1.0327	1.07504	1.09223	1.25229	1.26137	1.14063	1.14063	1.52093	2.24089	2.51159	-32767	-32767	-32767	-32767	-32767	-32767	-32767	-32767	-32767	-32767	-32767	-32767	-32767	-32767	-32767	-32767	-32767	-32767
0.62046	0.65712	0.62602	0.62965	0.64873	0.72839	0.72839	0.80686	0.84042	0.82899	0.81655	0.94526	1.05236	1.05236	0.95024	0.90545	0.90943	0.90715	0.90985	0.90985	0.90447	0.95961	0.92844	1.06395	1.24032	1.24634	1.24634	1.27294	1.70966	2.05453	1.41593	-32767	-32767	-32767	-32767	-32767	-32767	-32767	-32767	-32767	-32767	-32767	-32767	-32767	-32767	-32767	-32767	-32767	-32767	-32767
0.62742	0.65112	0.6381	0.64592	0.64592	0.6341	0.77552	0.83797	0.83179	0.8299	0.8299	0.87215	1.01341	1.00485	0.97497	0.93524	0.89936	0.89936	0.898	0.90042	0.8849	0.94865	0.9277	1.0333	1.0333	1.19726	1.17741	1.10609	1.73607	1.81269	1.81269	1.9746	-32767	-32767	-32767	-32767	-32767	-32767	-32767	-32767	-32767	-32767	-32767	-32767	-32767	-32767	-32767	-32767	-32767	-32767
0.5702	0.63615	0.63615	0.65523	0.68701	0.67954	0.77583	0.85364	0.85364	0.84644	0.86201	0.92963	1.08331	1.00252	0.88132	0.88132	0.83233	0.84036	0.81268	0.80376	0.83695	0.87319	0.87319	0.94663	0.94073	1.14963	1.0887	1.02548	1.02548	1.23815	1.64505	3.31919	-32767	-32767	-32767	-32767	-32767	-32767	-32767	-32767	-32767	-32767	-32767	-32767	-32767	-32767	-32767	-32767	-32767	-32767
0.58794	0.66082	0.66851	0.64318	0.72535	0.84415	0.84415	0.88162	0.81964	0.86042	0.95479	0.98326	0.93797	0.93797	0.88586	0.84334	0.78939	0.74491	0.74619	0.74619	0.75846	0.78183	0.8979	0.94451	1.10108	1.13509	1.13509	1.03624	1.05866	1.12564	0.61646	-32767	-32767	-32767	-32767	-32767	-32767	-32767	-32767	-32767	-32767	-32767	-32767	-32767	-32767	-32767	-32767	-32767	-32767	-32767
0.64273	0.66827	0.67815	0.70622	0.70622	0.80741	0.83685	0.86804	0.80771	0.89085	0.89085	0.92737	0.92251	0.89072	0.86849	0.81458	0.7613	0.7613	0.71821	0.776	0.79829	0.81177	0.84793	0.87953	0.87953	0.99216	1.13485	1.08982	1.15158	1.28072	1.28072	3.02021	-32767	-32767	-32767	-32767	-32767	-32767	-32767	-32767	-32767	-32767	-32767	-32767	-32767	-32767	-32767	-32767	-32767	-32767
0.6787	0.72913	0.72913	0.74987	0.77755	0.80106	0.80426	0.81861	0.81861	0.80064	0.84716	0.85535	0.82865	0.85744	0.83289	0.83289	0.8192	0.7935	0.75869	0.79253	0.80702	0.80702	0.83552	0.82399	0.81032	0.88104	0.98125	1.1002	1.1002	1.19117	1.22891	1.43994	-32767	-32767	-32767	-32767	-32767	-32767	-32767	-32767	-32767	-32767	-32767	-32767	-32767	-32767	-32767	-32767	-32767	-32767
0.71295	0.77847	0.74927	0.77143	0.79397	0.80676	0.80676	0.83301	0.84996	0.85889	0.83797	0.82408	0.82602	0.82602	0.85279	0.84065	0.76896	0.73507	0.72774	0.72774	0.75447	0.81179	0.80596	0.80135	0.84696	0.93635	0.93635	1.09121	1.31903	1.14163	1.57882	-32767	-32767	-32767	-32767	-32767	-32767	-32767	-32767	-32767	-32767	-32767	-32767	-32767	-32767	-32767	-32767	-32767	-32767	-32767
0.75352	0.76582	0.75631	0.7721	0.7721	0.78653	0.82086	0.87544	0.85005	0.81935	0.79394	0.79394	0.8107	0.82099	0.83742	0.85689	0.81593	0.81593	0.73809	0.69435	0.70404	0.7699	0.7803	0.79618	0.79618	0.80529	0.89704	1.08024	1.11314	1.22868	1.22868	1.80664	-32767	-32767	-32767	-32767	-32767	-32767	-32767	-32767	-32767	-32767	-32767	-32767	-32767	-32767	-32767	-32767	-32767	-32767
0.762	0.83245	0.83245	0.86579	0.85655	0.81557	0.78819	0.81438	0.81438	0.79054	0.80538	0.81102	0.81735	0.84115	0.87914	0.87914	0.86346	0.85009	0.75879	0.68349	0.73408	0.73408	0.77249	0.77039	0.81785	0.80789	0.8394	1.03171	1.03171	1.18873	1.3205	1.52181	-32767	-32767	-32767	-32767	-32767	-32767	-32767	-32767	-32767	-32767	-32767	-32767	-32767	-32767	-32767	-32767	-32767	-32767
0.73647	0.80883	0.87397	0.83595	0.81818	0.79946	0.79946	0.78445	0.77603	0.76714	0.78697	0.78931	0.79924	0.79924	0.80805	0.80363	0.8387	0.86566	0.81492	0.81492	0.82304	0.77148	0.7745	0.82823	0.83983	0.81528	0.81528	0.99959	1.28849	1.53935	2.24871	-32767	-32767	-32767	-32767	-32767	-32767	-32767	-32767	-32767	-32767	-32767	-32767	-32767	-32767	-32767	-32767	-32767	-32767	-32767
0.77284	0.79287	0.81563	0.76737	0.76737	0.72391	0.74062	0.74887	0.73762	0.73505	0.77886	0.77886	0.76388	0.78433	0.79108	0.80119	0.81826	0.81826	0.84798	0.84847	0.82985	0.78536	0.76183	0.79474	0.79474	0.89371	0.83211	0.9973	1.59117	2.97661	2.97661	4.47513	-32767	-32767	-32767	-32767	-32767	-32767	-32767	-32767	-32767	-32767	-32767	-32767	-32767	-32767	-32767	-32767	-32767	-32767
0.75215	0.69982	0.69982	0.74734	0.72171	0.71966	0.75979	0.76693	0.76693	0.74685	0.73907	0.75608	0.79479	0.73867	0.74512	0.74512	0.71807	0.74585	0.81332	0.82759	0.80422	0.78237	0.78237	0.79862	0.81158	0.86899	0.84322	0.87517	0.87517	1.68969	1.83587	2.29421	-32767	-32767	-32767	-32767	-32767	-32767	-32767	-32767	-32767	-32767	-32767	-32767	-32767	-32767	-32767	-32767	-32767	-32767
0.70808	0.71147	0.69771	0.69679	0.74029	0.73648	0.73648	0.69404	0.68485	0.70004	0.71227	0.75128	0.73994	0.73994	0.73894	0.71119	0.75399	0.77349	0.78783	0.78783	0.73947	0.77208	0.78704	0.75673	0.7496	0.81759	0.81759	0.8756	1.31255	1.79127	1.97242	-32767	-32767	-32767	-32767	-32767	-32767	-32767	-32767	-32767	-32767	-32767	-32767	-32767	-32767	-32767	-32767	-32767	-32767	-32767
0.69229	0.72449	0.69885	0.69737	0.69737	0.65951	0.62836	0.6071	0.61468	0.60968	0.61187	0.61187	0.64257	0.67794	0.71452	0.69819	0.73988	0.73988	0.76868	0.79782	0.75849	0.76017	0.73567	0.68317	0.68317	0.77348	0.8373	0.9644	1.41112	1.5934	1.5934	1.93832	2.33855	-32767	-32767	-32767	-32767	-32767	-32767	-32767	-32767	-32767	-32767	-32767	-32767	-32767	-32767	-32767	-32767	-32767
0.74325	0.69142	0.69142	0.65748	0.63977	0.59351	0.6054	0.59574	0.62526	0.62526	0.61043	0.61089	0.60743	0.64205	0.67501	0.67501	0.73434	0.80186	0.78861	0.75827	0.74135	0.76421	0.76421	0.71028	0.66352	0.71492	0.8331	0.92625	0.92625	1.52066	1.72084	1.81063	2.71931	-32767	-32767	-32767	-32767	-32767	-32767	-32767	-32767	-32767	-32767	-32767	-32767	-32767	-32767	-32767	-32767	-32767
0.66498	0.62073	0.63052	0.59419	0.59571	0.63064	0.64912	0.64912	0.66916	0.63734	0.64834	0.64999	0.65028	0.65028	0.72947	0.74796	0.7761	0.75382	0.71446	0.71446	0.72203	0.72207	0.71937	0.6761	0.67873	0.80146	0.80146	0.92997	1.19835	1.78869	2.29599	2.67121	2.67121	4.55109	-32767	-32767	-32767	-32767	-32767	-32767	-32767	-32767	-32767	-32767	-32767	-32767	-32767	-32767	-32767	-32767
0.62854	0.62417	0.61263	0.60014	0.60927	0.60927	0.63506	0.63465	0.61862	0.59918	0.61279	0.61279	0.62537	0.66143	0.71311	0.70774	0.71931	0.71931	0.72298	0.70348	0.70114	0.66898	0.66733	0.64068	0.64068	0.71916	0.8263	1.00787	1.32102	1.88967	1.88967	2.39784	2.61591	2.90576	-32767	-32767	-32767	-32767	-32767	-32767	-32767	-32767	-32767	-32767	-32767	-32767	-32767	-32767	-32767	-32767
0.61251	0.60681	0.60681	0.6241	0.60866	0.59944	0.6106	0.62058	0.61253	0.61253	0.60223	0.63374	0.64752	0.63779	0.66808	0.66808	0.66901	0.65878	0.64187	0.6551	0.68728	0.67023	0.67023	0.65177	0.66121	0.75792	0.86736	0.97578	0.97578	1.19	1.70167	2.30766	2.47475	2.94147	-32767	-32767	-32767	-32767	-32767	-32767	-32767	-32767	-32767	-32767	-32767	-32767	-32767	-32767	-32767	-32767
0.58946	0.59314	0.58908	0.60228	0.57975	0.59407	0.58601	0.58601	0.59897	0.61375	0.62414	0.65923	0.636	0.636	0.63664	0.65625	0.63368	0.64242	0.68939	0.76873	0.76873	0.74486	0.68368	0.67825	0.76496	0.86609	0.86609	1.00706	1.24566	1.58018	2.01592	2.46011	2.46011	3.09675	-32767	-32767	-32767	-32767	-32767	-32767	-32767	-32767	-32767	-32767	-32767	-32767	-32767	-32767	-32767	-32767
0.55593	0.57087	0.58959	0.58343	0.58066	0.58066	0.58313	0.59459	0.58793	0.69023	0.72967	0.72967	0.75326	0.67222	0.68028	0.6823	0.63744	0.7122	0.7122	0.78253	0.80254	0.77857	0.72249	0.72101	0.72101	0.81336	0.91238	1.09253	1.18895	1.42044	1.42044	1.73675	2.11706	-32767	-32767	-32767	-32767	-32767	-32767	-32767	-32767	-32767	-32767	-32767	-32767	-32767	-32767	-32767	-32767	-32767
0.55182	0.54126	0.54256	0.54256	0.52452	0.54836	0.56824	0.59624	0.69872	0.69872	0.74116	0.74958	0.7509	0.61704	0.65554	0.65554	0.69024	0.72208	0.7509	0.79564	0.83632	0.79848	0.79848	0.74909	0.77814	0.84346	1.01578	1.2397	1.2397	1.30995	1.61129	2.27612	2.2918	-32767	-32767	-32767	-32767	-32767	-32767	-32767	-32767	-32767	-32767	-32767	-32767	-32767	-32767	-32767	-32767	-32767
0.52153	0.52153	0.51964	0.52481	0.53169	0.53054	0.56178	0.56178	0.6553	0.74337	0.69608	0.7248	0.75731	0.75731	0.78219	0.78308	0.8311	0.84126	0.81334	0.7936	0.7936	0.79906	0.7751	0.86048	0.95537	1.16452	1.16452	1.49241	1.44416	1.53963	2.46471	2.54201	2.54201	2.67841	1.49972	-32767	-32767	-32767	-32767	-32767	-32767	-32767	-32767	-32767	-32767	-32767	-32767	-32767	-32767	-32767
0.53221	0.50725	0.50993	0.52586	0.51833	0.51833	0.52699	0.62997	0.72175	0.6767	0.7108	0.7108	0.7635	0.74965	0.8211	0.83574	0.80029	0.8007	0.8007	0.80386	0.78687	0.80923	0.95814	1.1065	1.1065	1.24678	1.49275	1.53027	1.91666	2.87674	2.87674	3.66991	2.92967	6.85042	-32767	-32767	-32767	-32767	-32767	-32767	-32767	-32767	-32767	-32767	-32767	-32767	-32767	-32767	-32767	-32767
0.5045	0.49069	0.50724	0.50724	0.51037	0.52943	0.55119	0.58929	0.67148	0.67148	0.67822	0.70512	0.75916	0.82425	0.84698	0.89106	0.89106	0.77296	0.77445	0.80335	0.76809	0.82594	0.82594	0.92957	0.9843	1.05663	1.26136	1.67729	1.67729	1.99238	2.865	2.5819	3.01607	-32767	-32767	-32767	-32767	-32767	-32767	-32767	-32767	-32767	-32767	-32767	-32767	-32767	-32767	-32767	-32767	-32767
0.51921	0.51921	0.51932	0.51376	0.49401	0.51579	0.55407	0.55407	0.61468	0.65353	0.72554	0.78225	0.86679	0.88104	0.88104	0.83568	0.83447	0.78535	0.73992	0.75938	0.75938	0.79713	0.91886	0.9823	1.02189	1.10306	1.10306	1.25815	1.63263	2.6258	2.69055	2.47325	-32767	-32767	-32767	-32767	-32767	-32767	-32767	-32767	-32767	-32767	-32767	-32767	-32767	-32767	-32767	-32767	-32767	-32767
0.49125	0.49761	0.48546	0.49419	0.51564	0.51564	0.55378	0.63294	0.67121	0.70514	0.76959	0.83748	0.83748	0.84886	0.79637	0.85154	0.8796	0.81177	0.81177	0.79212	0.84976	0.96191	1.01777	1.07767	1.07767	1.21624	1.30856	1.43384	2.27887	2.91899	2.15505	2.15505	-32767	-32767	-32767	-32767	-32767	-32767	-32767	-32767	-32767	-32767	-32767	-32767	-32767	-32767	-32767	-32767	-32767	-32767
0.48143	0.50455	0.50297	0.50297	0.49507	0.52031	0.55435	0.6143	0.67831	0.78688	0.78688	0.83441	0.85252	0.85212	0.78306	0.7764	0.7764	0.83213	0.82291	0.81777	0.91119	0.99632	0.99632	1.04194	1.12884	1.2363	1.39327	1.85643	3.24632	3.24632	2.82042	-32767	-32767	-32767	-32767	-32767	-32767	-32767	-32767	-32767	-32767	-32767	-32767	-32767	-32767	-32767	-32767	-32767	-32767	-32767
0.46111	0.46913	0.46913	0.48273	0.47568	0.47146	0.53223	0.67348	0.67348	0.74124	0.77528	0.80098	0.78916	0.80602	0.80602	0.78179	0.78324	0.84153	0.84659	0.90319	0.90319	0.94095	0.97451	0.99792	1.04512	1.10522	1.27103	1.27103	2.30096	1.9203	2.58178	4.30069	-32767	-32767	-32767	-32767	-32767	-32767	-32767	-32767	-32767	-32767	-32767	-32767	-32767	-32767	-32767	-32767	-32767	-32767
0.4507	0.45655	0.45456	0.45159	0.48706	0.52896	0.52896	0.66466	0.78063	0.83335	0.84759	0.80293	0.80293	0.78906	0.79179	0.77988	0.80639	0.80437	0.80437	0.85381	0.8577	0.91422	0.96315	0.99728	1.04336	1.04336	1.28542	1.74029	2.34013	2.74551	4.52776	4.52776	-32767	-32767	-32767	-32767	-32767	-32767	-32767	-32767	-32767	-32767	-32767	-32767	-32767	-32767	-32767	-32767	-32767	-32767
0.4309	0.42637	0.44564	0.45954	0.45954	0.49329	0.55655	0.71011	0.87234	0.91163	0.91163	0.88301	0.82217	0.81191	0.76691	0.80511	0.80511	0.79587	0.81066	0.85855	0.83746	0.89332	0.92796	0.92796	0.96541	1.03598	1.26759	1.77587	2.79415	2.79415	3.85797	-32767	-32767	-32767	-32767	-32767	-32767	-32767	-32767	-32767	-32767	-32767	-32767	-32767	-32767	-32767	-32767	-32767	-32767	-32767
0.42776	0.43986	0.43986	0.47084	0.48915	0.54201	0.58829	0.77446	0.77446	0.8956	0.90122	0.89088	0.86853	0.8154	0.8154	0.75434	0.79127	0.76194	0.76747	0.79029	0.79561	0.79561	0.88887	0.94702	0.97156	1.09723	1.3755	1.3755	2.12705	3.87594	5.02999	-32767	-32767	-32767	-32767	-32767	-32767	-32767	-32767	-32767	-32767	-32767	-32767	-32767	-32767	-32767	-32767	-32767	-32767	-32767
0.4279	0.44519	0.45476	0.49803	0.5269	0.56794	0.56794	0.70348	0.84792	0.97814	0.92086	0.8862	0.8862	0.90464	0.81991	0.73461	0.76251	0.77313	0.7845	0.7845	0.82396	0.88108	0.97056	0.96805	1.02692	1.02692	1.2035	2.16149	3.5933	1.97515	-32767	-32767	-32767	-32767	-32767	-32767	-32767	-32767	-32767	-32767	-32767	-32767	-32767	-32767	-32767	-32767	-32767	-32767	-32767	-32767
0.4365	0.4882	0.52946	0.55652	0.55652	0.61429	0.76372	0.86423	0.92612	0.96375	0.88759	0.88759	0.91169	0.88849	0.80123	0.79721	0.80613	0.80613	0.80505	0.83535	0.90327	0.93819	0.98207	0.98207	1.06739	1.38355	2.60157	2.92122	-32767	-32767	-32767	-32767	-32767	-32767	-32767	-32767	-32767	-32767	-32767	-32767	-32767	-32767	-32767	-32767	-32767	-32767	-32767	-32767	-32767	-32767
0.46769	0.52203	0.52203	0.54402	0.59702	0.61769	0.77388	0.8956	0.93247	0.93247	0.95493	0.91922	0.90201	0.89919	0.82963	0.82963	0.7988	0.79095	0.83105	0.9508	0.95075	0.95075	1.08266	1.115	1.34972	1.56903	-32767	-32767	-32767	-32767	-32767	-32767	-32767	-32767	-32767	-32767	-32767	-32767	-32767	-32767	-32767	-32767	-32767	-32767	-32767	-32767	-32767	-32767	-32767	-32767
0.5193	0.5193	0.57428	0.62951	0.65252	0.7292	0.82765	0.82765	0.86247	0.88771	0.90357	0.93077	0.90399	0.90399	0.89799	0.88925	0.87812	0.89682	0.95345	0.95345	1.19605	1.30097	1.58749	1.58487	1.65401	1.65401	1.63359	2.15026	-32767	-32767	-32767	-32767	-32767	-32767	-32767	-32767	-32767	-32767	-32767	-32767	-32767	-32767	-32767	-32767	-32767	-32767	-32767	-32767	-32767	-32767
0.60439	0.67324	0.74116	0.72185	0.79252	0.79252	0.79071	0.79311	0.83968	0.8849	0.93706	0.93706	0.94002	0.92175	0.95901	1.00185	1.09457	1.09457	1.20995	1.549	1.82624	2.0859	2.11245	2.11245	1.805	2.1438	1.68001	-32767	-32767	-32767	-32767	-32767	-32767	-32767	-32767	-32767	-32767	-32767	-32767	-32767	-32767	-32767	-32767	-32767	-32767	-32767	-32767	-32767	-32767	-32767
0.6955	0.73444	0.749	0.749	0.77059	0.83885	0.84791	0.81675	0.90472	0.90472	0.95214	0.91089	0.94232	0.96144	1.08232	1.08232	1.11469	1.27937	1.53821	1.78556	2.13199	2.13199	2.77931	2.45604	2.39286	3.30537	1.72414	1.72414	-32767	-32767	-32767	-32767	-32767	-32767	-32767	-32767	-32767	-32767	-32767	-32767	-32767	-32767	-32767	-32767	-32767	-32767	-32767	-32767	-32767	-32767
0.70476	0.70476	0.74101	0.78324	0.79518	0.84163	0.90361	0.90361	0.8536	0.85602	0.92602	0.94407	0.97625	0.97625	1.0672	1.12664	1.23978	1.33086	1.45018	1.45018	1.92652	1.74457	2.25465	3.91636	3.87172	5.1913	5.1913	1.86822	-32767	-32767	-32767	-32767	-32767	-32767	-32767	-32767	-32767	-32767	-32767	-32767	-32767	-32767	-32767	-32767	-32767	-32767	-32767	-32767	-32767	-32767
0.6897	0.67928	0.73768	0.81536	0.88258	0.88258	0.87729	0.93436	0.89247	0.84886	0.94717	0.94717	1.06583	1.06816	1.18448	1.22711	1.24835	1.22081	1.22081	1.32748	1.36068	1.29417	1.76931	3.4108	3.4108	4.2007	4.87696	3.72336	2.83898	-32767	-32767	-32767	-32767	-32767	-32767	-32767	-32767	-32767	-32767	-32767	-32767	-32767	-32767	-32767	-32767	-32767	-32767	-32767	-32767	-32767
0.68766	0.74154	0.84719	0.89262	0.89262	0.92511	0.94935	0.96987	0.87055	0.94465	0.94465	1.14542	1.09824	1.18748	1.22197	1.15347	1.15347	1.06935	1.12132	1.13001	1.23387	1.58683	1.58683	2.64885	3.75764	3.63974	3.50072	3.15229	3.15229	-32767	-32767	-32767	-32767	-32767	-32767	-32767	-32767	-32767	-32767	-32767	-32767	-32767	-32767	-32767	-32767	-32767	-32767	-32767	-32767	-32767
0.73835	0.81953	0.81953	0.83821	0.92069	0.89475	0.91343	0.92361	0.92361	0.97141	0.9882	1.04626	1.09429	1.13707	1.13707	1.14315	1.1655	1.11935	1.16564	1.24559	1.24559	1.3446	1.82341	2.66789	4.08485	4.06994	4.06994	4.7981	-32767	-32767	-32767	-32767	-32767	-32767	-32767	-32767	-32767	-32767	-32767	-32767	-32767	-32767	-32767	-32767	-32767	-32767	-32767	-32767	-32767	-32767
0.769	0.75685	0.80945	0.79375	0.85985	0.89288	0.89288	0.89562	0.92515	1.02295	1.01183	0.97625	0.97625	0.92071	1.05986	1.1016	1.16239	1.22019	1.22019	1.2042	1.25131	1.29834	1.6731	1.99837	1.99837	3.14212	5.24439	2.06909	-32767	-32767	-32767	-32767	-32767	-32767	-32767	-32767	-32767	-32767	-32767	-32767	-32767	-32767	-32767	-32767	-32767	-32767	-32767	-32767	-32767	-32767
0.82139	0.82524	0.79352	0.8111	0.8111	0.86617	0.90414	0.90085	0.94072	0.98981	0.98981	0.98349	0.95624	0.98175	1.12239	1.17828	1.17828	1.12875	1.11637	1.18698	1.28968	1.79717	1.79717	2.12051	2.87686	4.53875	4.59298	2.72437	2.72437	-32767	-32767	-32767	-32767	-32767	-32767	-32767	-32767	-32767	-32767	-32767	-32767	-32767	-32767	-32767	-32767	-32767	-32767	-32767	-32767	-32767
0.8851	0.8747	0.8747	0.84707	0.86991	0.91001	0.93012	0.94843	0.94843	0.93867	0.93306	0.94688	0.95008	0.92376	0.92376	1.00817	1.06005	1.10828	1.13684	1.2452	1.2452	1.38253	1.95374	2.68872	2.61512	4.22052	4.22052	3.46555	4.15073	-32767	-32767	-32767	-32767	-32767	-32767	-32767	-32767	-32767	-32767	-32767	-32767	-32767	-32767	-32767	-32767	-32767	-32767	-32767	-32767	-32767
0.91275	0.91275	0.91941	0.86157	0.84141	0.89622	0.91432	0.91432	0.92658	0.95994	0.93544	0.91117	0.94356	0.94356	0.95127	0.94156	1.02728	1.13048	1.29208	1.29208	1.43382	1.40835	1.53685	2.00651	2.7239	2.7239	3.89715	5.33972	4.14022	-32767	-32767	-32767	-32767	-32767	-32767	-32767	-32767	-32767	-32767	-32767	-32767	-32767	-32767	-32767	-32767	-32767	-32767	-32767	-32767	-32767
0.80692	0.90188	0.93038	0.97289	0.92735	0.92735	0.95596	0.96498	0.92148	0.96488	0.94761	0.94761	0.91368	0.96259	0.97598	0.92022	0.94802	0.94802	1.16282	1.37457	1.61162	1.42716	1.5393	1.5393	1.81176	2.88519	3.52289	4.63407	3.30474	3.30474	-32767	-32767	-32767	-32767	-32767	-32767	-32767	-32767	-32767	-32767	-32767	-32767	-32767	-32767	-32767	-32767	-32767	-32767	-32767	-32767
0.9532	0.90321	0.95777	0.95777	0.99017	0.97779	0.99782	0.98091	0.95978	0.95978	0.97887	0.98293	1.00877	1.0664	0.99763	0.99763	0.95616	1.09319	1.68384	1.90848	1.54373	1.54373	1.4975	1.94952	2.72467	4.3346	5.43003	5.43003	3.04883	-32767	-32767	-32767	-32767	-32767	-32767	-32767	-32767	-32767	-32767	-32767	-32767	-32767	-32767	-32767	-32767	-32767	-32767	-32767	-32767	-32767
0.90857	0.90857	0.82333	0.91511	0.99172	0.99006	1.0213	1.0213	0.9955	0.98355	1.01076	1.07344	1.06189	1.06189	1.06732	1.03788	1.0272	1.1568	1.16492	1.16492	1.76853	1.51814	1.84869	2.01578	2.86713	2.86713	4.76805	4.27883	-32767	-32767	-32767	-32767	-32767	-32767	-32767	-32767	-32767	-32767	-32767	-32767	-32767	-32767	-32767	-32767	-32767	-32767	-32767	-32767	-32767	-32767
0.89495	0.9223	0.90775	0.90894	0.97493	0.97493	0.9989	0.97761	0.99602	1.00506	1.03995	1.03995	1.08369	1.12294	1.08432	1.06359	1.07951	1.07951	1.16909	1.10933	1.19763	2.30597	2.02919	2.02919	2.99435	3.92325	6.5704	12.19189	-32767	-32767	-32767	-32767	-32767	-32767	-32767	-32767	-32767	-32767	-32767	-32767	-32767	-32767	-32767	-32767	-32767	-32767	-32767	-32767	-32767	-32767
0.83648	0.97634	0.92883	0.96244	0.96244	1.0366	1.04768	1.0401	1.03539	1.02027	1.02027	1.08158	1.09338	1.11911	1.1459	1.1459	1.14999	1.1153	1.16508	1.22338	1.48583	1.48583	2.34532	2.33048	3.07482	3.57118	-32767	-32767	-32767	-32767	-32767	-32767	-32767	-32767	-32767	-32767	-32767	-32767	-32767	-32767	-32767	-32767	-32767	-32767	-32767	-32767	-32767	-32767	-32767	-32767
0.86007	0.94979	0.94979	1.00002	1.02354	1.05462	1.07285	1.13745	1.13745	1.0689	1.03894	1.07689	1.16505	1.22394	1.22394	1.24372	1.24971	1.25405	1.24285	1.66498	1.66498	2.05489	3.20031	3.54518	-32767	-32767	-32767	-32767	-32767	-32767	-32767	-32767	-32767	-32767	-32767	-32767	-32767	-32767	-32767	-32767	-32767	-32767	-32767	-32767	-32767	-32767	-32767	-32767	-32767	-32767
0.81765	0.8523	0.89687	0.96928	1.02463	1.16078	1.16078	1.16385	1.06997	1.08593	1.1507	1.21144	1.21144	1.23339	1.27702	1.29178	1.28254	1.37783	1.37783	1.31848	1.34865	1.60158	3.66405	14.1322	14.1322	-32767	-32767	-32767	-32767	-32767	-32767	-32767	-32767	-32767	-32767	-32767	-32767	-32767	-32767	-32767	-32767	-32767	-32767	-32767	-32767	-32767	-32767	-32767	-32767	-32767
0.79359	0.7914	0.90583	1.02911	1.02911	1.10532	1.10982	1.20448	1.11299	1.05293	1.05293	1.03533	1.06072	1.06242	1.13278	1.07698	1.07698	1.2021	1.46243	1.32228	1.2825	1.43508	1.43508	3.50023	1.65701	-32767	-32767	-32767	-32767	-32767	-32767	-32767	-32767	-32767	-32767	-32767	-32767	-32767	-32767	-32767	-32767	-32767	-32767	-32767	-32767	-32767	-32767	-32767	-32767	-32767
0.76736	0.81296	0.88947	0.88947	1.04832	1.08353	0.99659	0.96766	0.96766	0.9949	1.04771	1.00223	1.0236	1.08302	1.08302	1.12277	1.0683	1.22214	1.44676	1.39889	1.39889	1.35395	1.66908	4.79964	-32767	-32767	-32767	-32767	-32767	-32767	-32767	-32767	-32767	-32767	-32767	-32767	-32767	-32767	-32767	-32767	-32767	-32767	-32767	-32767	-32767	-32767	-32767	-32767	-32767	-32767
0.81983	0.81983	0.91044	0.9814	1.06997	0.92535	0.92149	0.92149	0.98873	1.06636	1.16623	1.16265	1.1671	1.1671	1.22523	1.28482	1.38103	1.53958	1.53958	1.56014	1.4541	2.14265	-32767	-32767	-32767	-32767	-32767	-32767	-32767	-32767	-32767	-32767	-32767	-32767	-32767	-32767	-32767	-32767	-32767	-32767	-32767	-32767	-32767	-32767	-32767	-32767	-32767	-32767	-32767	-32767
0.79147	0.76391	0.83703	0.94081	0.99834	0.99834	0.91575	0.93915	0.96665	1.08069	1.16626	1.16626	1.22858	1.23845	1.23935	1.29399	1.53788	1.53788	1.69003	1.89454	1.43446	3.8037	-32767	-32767	-32767	-32767	-32767	-32767	-32767	-32767	-32767	-32767	-32767	-32767	-32767	-32767	-32767	-32767	-32767	-32767	-32767	-32767	-32767	-32767	-32767	-32767	-32767	-32767	-32767	-32767
0.65487	0.69427	0.72711	0.72711	0.78582	0.91499	1.0111	0.95285	0.99606	0.99606	1.06373	1.17822	1.20691	1.17744	1.1776	1.1776	1.3336	1.53118	1.68585	1.78217	1.39928	1.39928	-32767	-32767	-32767	-32767	-32767	-32767	-32767	-32767	-32767	-32767	-32767	-32767	-32767	-32767	-32767	-32767	-32767	-32767	-32767	-32767	-32767	-32767	-32767	-32767	-32767	-32767	-32767	-32767
0.63107	0.6597	0.6597	0.67064	0.70946	0.8025	0.93188	0.88731	0.88731	0.89954	1.10198	1.21097	1.1599	1.1599	1.21598	1.32829	1.39454	1.58723	1.7709	1.7709	1.66685	-32767	-32767	-32767	-32767	-32767	-32767	-32767	-32767	-32767	-32767	-32767	-32767	-32767	-32767	-32767	-32767	-32767	-32767	-32767	-32767	-32767	-32767	-32767	-32767	-32767	-32767	-32767	-32767	-32767
0.60002	0.60933	0.61056	0.63488	0.67757	0.80277	0.80277	0.85712	0.90307	1.0764	1.13116	1.15602	1.15602	1.36691	1.46166	1.46087	1.66929	1.66929	2.01779	2.18023	-32767	-32767	-32767	-32767	-32767	-32767	-32767	-32767	-32767	-32767	-32767	-32767	-32767	-32767	-32767	-32767	-32767	-32767	-32767	-32767	-32767	-32767	-32767	-32767	-32767	-32767	-32767	-32767	-32767	-32767
0.61981	0.60605	0.62377	0.62047	0.62047	0.64895	0.7727	0.84402	0.89509	1.06288	1.06288	1.08182	1.14658	1.36397	1.38472	1.52084	1.52084	1.68137	1.91881	3.38402	-32767	-32767	-32767	-32767	-32767	-32767	-32767	-32767	-32767	-32767	-32767	-32767	-32767	-32767	-32767	-32767	-32767	-32767	-32767	-32767	-32767	-32767	-32767	-32767	-32767	-32767	-32767	-32767	-32767	-32767
0.63254	0.62328	0.62544	0.62544	0.63064	0.66026	0.69502	0.76832	0.76832	0.91855	1.03173	1.11245	1.16559	1.37418	1.37418	1.44436	1.40677	1.57808	1.64457	3.86969	3.86969	-32767	-32767	-32767	-32767	-32767	-32767	-32767	-32767	-32767	-32767	-32767	-32767	-32767	-32767	-32767	-32767	-32767	-32767	-32767	-32767	-32767	-32767	-32767	-32767	-32767	-32767	-32767	-32767	-32767
0.66115	0.66115	0.68953	0.65703	0.6814	0.6964	0.70287	0.70287	0.7642	0.82302	0.97134	1.12295	1.12295	1.26267	1.27397	1.2774	1.44246	1.54764	1.54764	1.59375	3.7952	-32767	-32767	-32767	-32767	-32767	-32767	-32767	-32767	-32767	-32767	-32767	-32767	-32767	-32767	-32767	-32767	-32767	-32767	-32767	-32767	-32767	-32767	-32767	-32767	-32767	-32767	-32767	-32767	-32767
0.64407	0.67375	0.71211	0.6816	0.69557	0.69557	0.6954	0.70041	0.80651	0.85433	0.94868	0.94868	1.12459	1.24368	1.19929	1.20945	1.20945	1.44456	1.60548	1.70702	3.34498	-32767	-32767	-32767	-32767	-32767	-32767	-32767	-32767	-32767	-32767	-32767	-32767	-32767	-32767	-32767	-32767	-32767	-32767	-32767	-32767	-32767	-32767	-32767	-32767	-32767	-32767	-32767	-32767	-32767
0.67441	0.6905	0.71978	0.71978	0.72959	0.74618	0.7459	0.79482	0.82606	0.82606	0.81457	0.98684	1.14584	1.19547	1.30159	1.30159	1.52369	1.83082	1.73137	3.46717	-32767	-32767	-32767	-32767	-32767	-32767	-32767	-32767	-32767	-32767	-32767	-32767	-32767	-32767	-32767	-32767	-32767	-32767	-32767	-32767	-32767	-32767	-32767	-32767	-32767	-32767	-32767	-32767	-32767	-32767
0.70466	0.75938	0.75938	0.74332	0.80791	0.73296	0.7216	0.7216	0.83045	0.90694	0.94149	1.10307	1.25631	1.25631	1.49295	1.92885	1.7172	1.51008	2.03902	2.03902	-32767	-32767	-32767	-32767	-32767	-32767	-32767	-32767	-32767	-32767	-32767	-32767	-32767	-32767	-32767	-32767	-32767	-32767	-32767	-32767	-32767	-32767	-32767	-32767	-32767	-32767	-32767	-32767	-32767	-32767
0.83302	0.82397	0.82444	0.81277	0.84308	0.94492	0.94492	0.9629	1.00428	0.99895	1.04104	1.15565	1.15565	1.35744	1.59848	2.33353	2.11259	2.11259	1.41923	1.81666	-32767	-32767	-32767	-32767	-32767	-32767	-32767	-32767	-32767	-32767	-32767	-32767	-32767	-32767	-32767	-32767	-32767	-32767	-32767	-32767	-32767	-32767	-32767	-32767	-32767	-32767	-32767	-32767	-32767	-32767
0.89972	0.83483	0.80798	0.8314	0.8314	1.03647	1.33005	1.17168	1.06159	1.11293	1.11293	1.28412	1.37351	1.49739	1.78457	2.39288	2.39288	1.71962	1.5853	2.19037	-32767	-32767	-32767	-32767	-32767	-32767	-32767	-32767	-32767	-32767	-32767	-32767	-32767	-32767	-32767	-32767	-32767	-32767	-32767	-32767	-32767	-32767	-32767	-32767	-32767	-32767	-32767	-32767	-32767	-32767
0.96598	0.86442	0.97189	0.97189	1.21138	1.33564	1.29134	1.2732	1.2732	1.42752	1.70688	1.76822	1.88158	1.97026	1.97026	2.72896	1.80498	1.70797	3.27346	-32767	-32767	-32767	-32767	-32767	-32767	-32767	-32767	-32767	-32767	-32767	-32767	-32767	-32767	-32767	-32767	-32767	-32767	-32767	-32767	-32767	-32767	-32767	-32767	-32767	-32767	-32767	-32767	-32767	-32767	-32767
1.0976	1.0976	1.09822	1.19723	1.29711	1.45018	1.32122	1.32122	1.39407	1.56363	1.77057	1.89922	1.89922	1.94791	2.25425	2.38159	1.69115	1.75734	1.75734	-32767	-32767	-32767	-32767	-32767	-32767	-32767	-32767	-32767	-32767	-32767	-32767	-32767	-32767	-32767	-32767	-32767	-32767	-32767	-32767	-32767	-32767	-32767	-32767	-32767	-32767	-32767	-32767	-32767	-32767	-32767
1.09143	1.17229	1.26892	1.25275	1.31387	1.31387	1.51135	1.51533	1.47661	1.60932	1.70862	1.70862	1.96286	1.82533	2.00559	2.05538	2.05538	1.83088	1.89473	-32767	-32767	-32767	-32767	-32767	-32767	-32767	-32767	-32767	-32767	-32767	-32767	-32767	-32767	-32767	-32767	-32767	-32767	-32767	-32767	-32767	-32767	-32767	-32767	-32767	-32767	-32767	-32767	-32767	-32767	-32767
1.05952	1.23308	1.30519	1.30488	1.30488	1.4737	1.52231	1.47289	1.50348	1.50348	1.56852	1.65648	2.00513	1.95371	1.89425	1.89425	2.09218	1.81381	1.7241	-32767	-32767	-32767	-32767	-32767	-32767	-32767	-32767	-32767	-32767	-32767	-32767	-32767	-32767	-32767	-32767	-32767	-32767	-32767	-32767	-32767	-32767	-32767	-32767	-32767	-32767	-32767	-32767	-32767	-32767	-32767
1.05399	1.15348	1.15348	1.25471	1.40186	1.54215	1.43978	1.39043	1.39043	1.48291	1.62505	1.76618	1.74777	1.74777	1.89257	1.98375	2.08477	1.88381	1.81218	1.81218	-32767	-32767	-32767	-32767	-32767	-32767	-32767	-32767	-32767	-32767	-32767	-32767	-32767	-32767	-32767	-32767	-32767	-32767	-32767	-32767	-32767	-32767	-32767	-32767	-32767	-32767	-32767	-32767	-32767	-32767
1.11584	1.16171	1.25975	1.40445	1.60296	1.31059	1.31059	1.4711	2.06003	2.00216	2.24894	2.27392	2.27392	1.97513	1.99264	1.97031	2.10207	2.10207	1.60002	-32767	-32767	-32767	-32767	-32767	-32767	-32767	-32767	-32767	-32767	-32767	-32767	-32767	-32767	-32767	-32767	-32767	-32767	-32767	-32767	-32767	-32767	-32767	-32767	-32767	-32767	-32767	-32767	-32767	-32767	-32767
1.24022	1.12964	1.22915	1.40976	1.40976	1.42143	1.36563	1.46233	1.64292	2.06756	2.06756	2.77247	2.56363	2.22892	1.95026	2.94285	2.94285	2.85046	-32767	-32767	-32767	-32767	-32767	-32767	-32767	-32767	-32767	-32767	-32767	-32767	-32767	-32767	-32767	-32767	-32767	-32767	-32767	-32767	-32767	-32767	-32767	-32767	-32767	-32767	-32767	-32767	-32767	-32767	-32767	-32767
1.2941	1.20642	1.26599	1.26599	1.61719	1.48653	1.30239	1.32147	1.4172	1.4172	1.78215	2.01299	3.05574	2.62207	2.62207	2.70912	2.33815	-32767	-32767	-32767	-32767	-32767	-32767	-32767	-32767	-32767	-32767	-32767	-32767	-32767	-32767	-32767	-32767	-32767	-32767	-32767	-32767	-32767	-32767	-32767	-32767	-32767	-32767	-32767	-32767	-32767	-32767	-32767	-32767	-32767
1.28327	1.28327	1.25572	1.16746	1.21895	1.25804	1.28504	1.28504	1.41018	1.35082	1.58554	2.28589	2.85481	2.85481	3.73487	4.58152	4.33751	-32767	-32767	-32767	-32767	-32767	-32767	-32767	-32767	-32767	-32767	-32767	-32767	-32767	-32767	-32767	-32767	-32767	-32767	-32767	-32767	-32767	-32767	-32767	-32767	-32767	-32767	-32767	-32767	-32767	-32767	-32767	-32767	-32767
1.39424	1.39256	1.25976	1.25233	1.14195	1.14195	1.21202	1.29473	1.41685	1.56566	1.81568	1.81568	2.18888	3.70107	6.18246	7.02351	-32767	-32767	-32767	-32767	-32767	-32767	-32767	-32767	-32767	-32767	-32767	-32767	-32767	-32767	-32767	-32767	-32767	-32767	-32767	-32767	-32767	-32767	-32767	-32767	-32767	-32767	-32767	-32767	-32767	-32767	-32767	-32767	-32767	-32767
1.3961	1.40468	1.44827	1.51233	1.51233	1.50822	1.50711	1.72038	1.8315	1.8315	2.22436	2.5882	3.07422	5.15888	5.36196	5.36196	-32767	-32767	-32767	-32767	-32767	-32767	-32767	-32767	-32767	-32767	-32767	-32767	-32767	-32767	-32767	-32767	-32767	-32767	-32767	-32767	-32767	-32767	-32767	-32767	-32767	-32767	-32767	-32767	-32767	-32767	-32767	-32767	-32767	-32767
1.28506	1.34667	1.34667	1.36151	1.59158	1.74067	2.03716	1.94933	1.94933	1.99962	2.40919	2.97357	3.07674	3.07674	7.62238	6.81126	-32767	-32767	-32767	-32767	-32767	-32767	-32767	-32767	-32767	-32767	-32767	-32767	-32767	-32767	-32767	-32767	-32767	-32767	-32767	-32767	-32767	-32767	-32767	-32767	-32767	-32767	-32767	-32767	-32767	-32767	-32767	-32767	-32767	-32767
1.1534	1.1534	1.14201	1.15893	1.29908	1.52857	1.52857	2.12035	2.37174	2.64841	3.56988	3.24472	3.24472	2.68342	5.74117	9.13505	-32767	-32767	-32767	-32767	-32767	-32767	-32767	-32767	-32767	-32767	-32767	-32767	-32767	-32767	-32767	-32767	-32767	-32767	-32767	-32767	-32767	-32767	-32767	-32767	-32767	-32767	-32767	-32767	-32767	-32767	-32767	-32767	-32767	-32767
1.07313	1.15362	1.107	1.20891	1.36123	1.36123	1.54932	1.93289	2.5669	4.40685	4.40685	4.55734	3.7617	3.43324	4.70334	6.09569	6.09569	-32767	-32767	-32767	-32767	-32767	-32767	-32767	-32767	-32767	-32767	-32767	-32767	-32767	-32767	-32767	-32767	-32767	-32767	-32767	-32767	-32767	-32767	-32767	-32767	-32767	-32767	-32767	-32767	-32767	-32767	-32767	-32767	-32767
1.0403	1.12683	1.17351	1.17351	1.42324	1.72407	1.85866	2.427	3.56514	3.56514	4.23081	4.48006	3.91723	4.20685	4.20685	4.76025	-32767	-32767	-32767	-32767	-32767	-32767	-32767	-32767	-32767	-32767	-32767	-32767	-32767	-32767	-32767	-32767	-32767	-32767	-32767	-32767	-32767	-32767	-32767	-32767	-32767	-32767	-32767	-32767	-32767	-32767	-32767	-32767	-32767	-32767
1.05809	1.16137	1.16137	1.76284	2.17482	2.0504	2.86619	2.86619	4.54279	5.93375	4.32046	4.06089	4.83375	4.83375	-32767	-32767	-32767	-32767	-32767	-32767	-32767	-32767	-32767	-32767	-32767	-32767	-32767	-32767	-32767	-32767	-32767	-32767	-32767	-32767	-32767	-32767	-32767	-32767	-32767	-32767	-32767	-32767	-32767	-32767	-32767	-32767	-32767	-32767	-32767	-32767
1.18211	1.18211	1.4623	1.83938	2.17354	2.66776	2.66776	2.79375	4.4228	6.13014	5.16415	5.16415	3.41931	-32767	-32767	-32767	-32767	-32767	-32767	-32767	-32767	-32767	-32767	-32767	-32767	-32767	-32767	-32767	-32767	-32767	-32767	-32767	-32767	-32767	-32767	-32767	-32767	-32767	-32767	-32767	-32767	-32767	-32767	-32767	-32767	-32767	-32767	-32767	-32767	-32767
1.21205	1.28821	1.48383	1.87412	3.05528	3.05528	3.36398	3.6474	5.40614	8.10276	8.10276	6.65973	-32767	-32767	-32767	-32767	-32767	-32767	-32767	-32767	-32767	-32767	-32767	-32767	-32767	-32767	-32767	-32767	-32767	-32767	-32767	-32767	-32767	-32767	-32767	-32767	-32767	-32767	-32767	-32767	-32767	-32767	-32767	-32767	-32767	-32767	-32767	-32767	-32767	-32767
1.24402	1.34465	1.85401	1.85401	2.75616	3.57328	3.77497	5.80196	8.6497	8.6497	7.26186	-32767	-32767	-32767	-32767	-32767	-32767	-32767	-32767	-32767	-32767	-32767	-32767	-32767	-32767	-32767	-32767	-32767	-32767	-32767	-32767	-32767	-32767	-32767	-32767	-32767	-32767	-32767	-32767	-32767	-32767	-32767	-32767	-32767	-32767	-32767	-32767	-32767	-32767	-32767
1.274	1.55998	1.55998	2.48147	3.63218	4.24279	5.23178	5.23178	8.76097	10.6207	6.8498	-32767	-32767	-32767	-32767	-32767	-32767	-32767	-32767	-32767	-32767	-32767	-32767	-32767	-32767	-32767	-32767	-32767	-32767	-32767	-32767	-32767	-32767	-32767	-32767	-32767	-32767	-32767	-32767	-32767	-32767	-32767	-32767	-32767	-32767	-32767	-32767	-32767	-32767	-32767
2.05625	2.49381	3.38438	3.61303	4.01497	5.86411	5.86411	7.9378	8.50914	-32767	-32767	-32767	-32767	-32767	-32767	-32767	-32767	-32767	-32767	-32767	-32767	-32767	-32767	-32767	-32767	-32767	-32767	-32767	-32767	-32767	-32767	-32767	-32767	-32767	-32767	-32767	-32767	-32767	-32767	-32767	-32767	-32767	-32767	-32767	-32767	-32767	-32767	-32767	-32767	-32767
[truncated: 45 more columns]
