# Supplementary material for: Coastal Upwelling Drives Intertidal Assemblage Structure and Trophic Ecology
Source: PLoS One. 2015 Jul 27;10(7):e0130789. doi: 10.1371/journal.pone.0130789 (PMC4516361; doi:10.1371/journal.pone.0130789)
Supplement: S1 Data — (ZIP) [file pone.0130789.s005.zip › Chile data/ChileSST.csv]

35449	35319	35181	34672	34327	33952	33952	33819	33374	32209	31731	31635	34165	65535	65535
35382	35227	35075	34731	34333	33895	33590	32897	32113	31645	31411	31631	31631	65535	65535
35153	34898	34628	34250	33868	33197	33197	32394	31237	31231	31140	31632	32762	65535	65535
35110	34848	34567	34080	33854	33523	32391	30686	30908	31073	31699	31564	31564	65535	65535
35111	34815	34250	33997	33703	33703	33169	32440	30616	30795	31028	31197	65535	65535	65535
34976	34642	34251	33959	33176	32669	32664	31308	31440	31375	31553	31553	65535	65535	65535
34631	34231	33712	32833	32463	32463	33224	65535	31758	31827	32092	65535	65535	65535	65535
34480	34182	33413	32385	31753	32639	65535	28737	30262	65535	65535	65535	65535	65535	65535
34057	33473	32339	31715	31715	31294	65535	65535	65535	65535	65535	65535	65535	65535	65535
34377	33891	33291	32414	31491	31128	65535	65535	65535	65535	65535	65535	65535	65535	65535
33812	33391	32556	31113	31113	30740	65535	65535	65535	65535	65535	65535	65535	65535	65535
33533	33218	32349	31490	31199	65535	65535	65535	65535	65535	65535	65535	65535	65535	65535
33060	32462	31457	31012	31012	65535	65535	65535	65535	65535	65535	65535	65535	65535	65535
33909	33400	32705	31836	30783	31108	65535	65535	65535	65535	65535	65535	65535	65535	65535
33730	32985	32322	32322	31136	30454	65535	65535	65535	65535	65535	65535	65535	65535	65535
33691	32875	32076	31326	31363	65535	65535	65535	65535	65535	65535	65535	65535	65535	65535
33044	32637	32317	32317	32401	65535	65535	33181	33436	65535	65535	65535	65535	65535	65535
33556	33166	32504	32069	31573	32007	65535	32397	33240	33240	32851	65535	65535	65535	65535
33137	32624	31933	31933	31351	31371	31282	31808	32501	33228	65535	65535	65535	65535	65535
33047	32572	31924	31214	30941	30869	31452	32343	33181	33181	65535	65535	65535	65535	65535
32718	32155	31476	31476	30804	30419	30637	31694	32711	32892	65535	65535	65535	65535	65535
33345	32636	32130	31660	31023	30401	30352	31346	32375	32375	65535	65535	65535	65535	65535
32960	32491	31964	31964	31485	30794	30157	30564	31227	65535	65535	65535	65535	65535	65535
32914	32768	32184	31730	30942	30181	30086	33290	33290	65535	65535	65535	65535	65535	65535
32914	32742	32146	32146	31730	31078	30192	29650	65535	65535	65535	65535	65535	65535	65535
32934	32703	32330	31923	31266	30446	29657	65535	65535	65535	65535	65535	65535	65535	65535
32560	32183	31883	31883	31285	30596	29803	28675	65535	65535	65535	65535	65535	65535	65535
32576	32216	31742	31352	30629	29990	29442	65535	65535	65535	65535	65535	65535	65535	65535
32502	32261	31746	31746	31431	30714	29774	29767	65535	65535	65535	65535	65535	65535	65535
32625	32301	31922	31473	31100	30367	29780	65535	65535	65535	65535	65535	65535	65535	65535
32242	32187	31401	31401	30887	30523	29941	65535	65535	65535	65535	65535	65535	65535	65535
32239	31951	31683	30967	30651	29936	29996	65535	65535	65535	65535	65535	65535	65535	65535
32129	31746	31558	31558	31241	30462	29680	29632	65535	65535	65535	65535	65535	65535	65535
32154	31695	31320	31082	30492	29553	29316	65535	65535	65535	65535	65535	65535	65535	65535
31625	31321	31141	31141	30585	29936	29314	65535	65535	65535	65535	65535	65535	65535	65535
32535	31814	31274	30887	30337	29809	29039	65535	65535	65535	65535	65535	65535	65535	65535
32176	31334	30905	30905	30458	29730	29357	65535	65535	65535	65535	65535	65535	65535	65535
