# Supplementary material for: Coastal Upwelling Drives Intertidal Assemblage Structure and Trophic Ecology
Source: PLoS One. 2015 Jul 27;10(7):e0130789. doi: 10.1371/journal.pone.0130789 (PMC4516361; doi:10.1371/journal.pone.0130789)
Supplement: S1 Data — (ZIP) [file pone.0130789.s005.zip › Chile data/ChileSSTLarge.csv]

36480	36512	36534	36481	36569	36709	36591	36414	36628	36612	36595	36490	36375	36354	36557	36557	36610	36699	36838	37002	36933	36745	36778	36745	36842	36641	36655	36674	36578	36578	36655	36667	36696	36879	36753	36786	36625	36650	36707	36702	36517	36400	36339	36137	36137	36124	36245	36089	36151	36081
36461	36530	36430	36399	36557	36555	36456	36456	36543	36675	36659	36730	36567	36541	36485	36542	36690	36906	36934	36867	36729	36729	36891	36661	36748	36674	36645	36638	36796	36716	36598	36475	36657	36782	36748	36639	36639	36518	36637	36581	36491	36365	36303	36277	36132	36334	36238	36128	36167	35990
36348	36527	36441	36427	36505	36475	36412	36589	36725	36616	36671	36774	36560	36592	36592	36741	36888	36930	36874	36766	36662	36647	36619	36461	36530	36509	36550	36715	36715	36609	36715	36492	36468	36583	36664	36590	36411	36546	36443	36494	36332	36279	36279	36437	36323	36227	36206	36219	36130	36044
36349	36466	36492	36653	36464	36533	36533	36658	36677	36721	36843	36760	36658	36733	36847	36879	36800	36663	36553	36580	36580	36440	36361	36400	36491	36592	36549	36676	36859	36731	36623	36622	36632	36656	36656	36431	36356	36569	36561	36411	36312	36420	36458	36401	36275	36357	36228	36272	36147	36147
36377	36683	36653	36576	36634	36572	36587	36592	36745	36848	36823	36699	36699	36707	36682	36900	36886	36697	36525	36607	36536	36371	36485	36441	36453	36764	36716	36716	36804	36803	36804	36720	36773	36607	36659	36479	36480	36321	36279	36117	36290	36290	36438	36392	36237	36253	36184	36113	36053	36035
36581	36589	36637	36542	36571	36571	36641	36659	36569	36640	36778	36970	36759	36555	36872	36831	36876	36402	36410	36410	36549	36609	36404	36317	36499	36581	36700	36542	36664	36773	36833	36834	36838	36838	36738	36505	36368	36406	36241	36215	36201	36172	36206	36187	36072	36122	36123	36123	36044	36015
36454	36491	36538	36600	36617	36713	36731	36716	36447	36479	36643	36643	36856	36662	36629	36694	36840	36831	36693	36570	36458	36501	36280	36256	36511	36571	36571	36598	36643	36528	36585	36837	36752	36530	36513	36408	36282	36227	36115	36176	36176	36163	36211	36147	36116	36073	36135	36130	36083	35907
36571	36477	36508	36333	36333	36415	36571	36670	36457	36460	36581	36739	36879	36758	36613	36861	36854	36661	36661	36477	36322	36368	36332	36293	36414	36553	36409	36599	36556	36558	36648	36670	36670	36437	36322	36333	36288	36201	36155	36195	36210	36196	36204	36087	36100	36112	36112	36171	36224	36029
36377	36460	36340	36376	36537	36642	36656	36584	36368	36598	36598	36692	36720	36761	36625	36622	36681	36617	36298	36160	36547	36565	36458	36434	36459	36459	36499	36421	36446	36547	36642	36539	36423	36209	36244	36195	36120	36061	36027	36027	36040	36041	36180	36141	36019	36004	36093	36169	36091	35954
36364	36334	36273	36273	36391	36545	36419	36371	36385	36345	36511	36662	36491	36461	36669	36771	36720	36720	36480	36327	36505	36498	36496	36434	36451	36622	36626	36486	36366	36437	36424	36424	36248	36219	36080	35986	36046	35964	36019	35959	35951	35917	35968	36027	35937	35937	35967	35995	35876	35713
36415	36297	36237	36464	36566	36474	36623	36528	36455	36883	36883	36864	36604	36575	36660	36860	36896	36724	36503	36551	36606	36587	36394	36270	36270	36518	36817	36601	36368	36303	36087	35972	35984	35860	35755	35778	35873	35873	35906	35930	35946	35763	35834	35828	35740	35652	35558	35368	35281	35284
36373	36349	36349	36223	36537	36647	36463	36550	36518	36608	36902	36820	36650	36724	36862	36813	36813	36812	36824	36807	36650	36886	36579	36171	36216	36520	36443	36132	35958	35793	35793	35855	35749	35754	35741	35727	35777	35774	35791	35658	35511	35340	35268	35325	35325	35072	35046	34989	34905	34997
36401	36310	36249	36392	36563	36490	36526	36645	36583	36583	36643	36815	36865	36852	36881	36964	36875	36741	36540	36631	36688	36636	36524	36524	36199	36196	36137	35827	35738	35697	35673	35746	35620	35634	35739	35747	35747	35710	35649	35718	35479	35170	35164	35113	35077	34891	34847	34656	34598	34683
36184	36184	36325	36508	36583	36658	36557	36555	36573	36520	36735	36788	36912	36941	36872	36872	36775	36630	36649	36607	36633	36588	36337	36279	36123	35893	35572	35542	35519	35519	35408	35340	35194	35184	35468	35585	35618	35638	35662	35580	35121	34943	34891	34891	34875	34652	34644	34625	34501	34433
36099	36312	36360	36570	36388	36427	36208	36486	36486	36614	36648	36747	36759	36916	37025	36827	36781	36751	36694	36703	36378	36412	36412	36251	36026	35782	35501	35412	35398	35331	35305	35122	35012	35169	35176	35176	35195	35324	35292	35230	35162	34941	34775	34718	34598	34651	34557	34477	34291	34291
36212	36212	36402	36455	36264	36500	36443	36470	36349	36540	36544	36579	36925	37004	37004	36806	36601	36567	36493	36444	36431	36256	36046	35951	35799	35491	35379	35413	35413	35191	35167	35323	35212	35260	35379	35290	35272	35187	34953	34955	34900	34747	34747	34595	34459	34497	34352	34210	34085	33952
36124	36151	36195	36282	35979	36104	36122	36122	36127	36409	36663	36585	36734	36646	36641	36630	36455	36436	36180	36307	36095	36095	35954	36133	35734	35526	35511	35453	35305	35287	35467	35505	35404	35437	35437	35445	35423	35280	35072	34871	34785	34745	34776	34627	34475	34474	34270	33996	33996	33730
35956	36180	36146	36167	36071	36125	36113	36154	36058	36197	36380	36529	36473	36514	36514	36463	36347	36316	36194	36116	36006	35745	35813	35753	35508	35535	35443	35443	35453	35513	35654	35651	35735	35504	35434	35498	35437	35231	35008	34773	34749	34749	34770	34850	34627	34456	34162	33964	33779	33583
36013	36065	36168	36163	35943	36033	35928	35928	35967	35993	36027	36205	36336	36454	36514	36489	36333	36186	36249	35984	35984	35824	35765	35743	35575	35483	35450	35483	35668	35780	35581	35742	35808	35595	35595	35490	35400	35450	35322	35210	35025	34911	34965	34748	34634	34373	34007	34007	33893	33737
36118	35961	36069	36201	36195	36025	36105	36218	35976	36050	36102	36263	36459	36459	36399	36474	36410	36212	36075	36020	35976	35891	35707	35557	35539	35504	35504	35520	35640	35667	35632	35621	35730	35803	35709	35600	35616	35470	35326	35257	35257	35087	35019	34819	34619	34517	34206	33889	33658	33393
35936	36086	36147	36195	36113	36216	36216	36121	36155	35966	36135	36172	36183	36197	36358	36349	36204	36156	36024	36024	35991	35836	35745	35586	35555	35675	35720	35775	35620	35691	35655	35651	35746	35746	35754	35820	35753	35676	35640	35573	35543	35199	35017	34804	34295	34027	34027	33825	33521	33224
35754	35917	36242	36231	36249	36266	36176	36187	36164	36041	36160	35997	35997	35927	35977	36140	36126	35998	35872	35731	35627	35606	35723	35681	35751	35869	35869	35857	35670	35697	35680	35716	35837	35866	35898	35765	35880	35820	35766	35766	35744	35488	35191	34996	34545	34254	33884	33415	33139	32907
35970	36204	36394	36285	36152	36152	36092	36050	36141	36007	36165	35927	35696	35750	35746	35747	35719	35888	35661	35661	35562	35647	35790	35809	35773	35854	35807	35665	35423	35501	35695	35855	35855	36002	35967	35928	35924	36078	35867	35910	35802	35575	35379	34907	34448	34448	34102	33650	33228	32874
36004	36083	36005	36189	36186	36082	35953	36143	36051	35881	36090	35948	35948	35772	35833	35730	35807	35861	35652	35491	35585	35601	35776	35860	35740	35740	35849	35803	35732	35696	35746	35997	36079	36215	36141	36020	36116	36095	36095	36004	35962	35838	35661	35417	35086	34562	34203	33731	33207	32966
36237	36265	36095	36008	35946	35946	36008	36055	36021	35903	35956	36190	35942	35915	35776	35751	35831	35839	35839	35674	35567	35705	35835	35842	35781	35797	35687	35730	35853	35971	36028	36028	36082	36183	36165	36173	36086	36099	36065	36066	35913	35646	35600	35486	35064	35064	34598	34286	33519	33095
35790	36143	36043	35992	35613	35698	35882	35845	36053	35947	35864	35864	35847	35808	35903	35775	35687	35827	35640	35395	35349	35645	35743	35816	35816	35769	35773	35717	35890	35886	36131	36176	36278	36243	36186	36159	36021	35982	35982	35886	35897	35707	35546	35458	35392	34868	34424	33974	33460	32876
35946	35724	35770	35537	35425	35425	35549	35659	35898	35929	35808	35849	35916	35944	35826	35710	35732	35661	35661	35435	35484	35565	35612	35726	35787	35726	35843	35756	35884	35983	35930	35930	35884	36080	36013	36083	35956	35890	35718	35822	35718	35580	35429	35308	35308	35050	34627	34227	33640	32984
35477	35648	35557	35404	35336	35430	35569	35644	35704	35817	35726	35726	35758	35700	35846	35856	35719	35768	35706	35679	35743	35751	35798	35746	35746	35690	35555	35652	35766	35830	35893	35934	35863	35900	35929	36048	35974	35974	35820	35787	35652	35520	35421	35381	35221	34771	34217	34121	33452	32883
35535	35615	35593	35426	35426	35417	35543	35613	35738	35747	35741	35562	35585	35654	35693	35862	35721	35721	35689	35808	35769	35623	35570	35688	35709	35708	35634	35820	35830	35932	35932	35834	35793	35764	35748	35736	35757	35830	35828	35919	35724	35737	35749	35749	35595	35348	35041	34589	34255	33648
35417	35496	35492	35160	35309	35525	35652	35715	35714	35654	35654	35574	35512	35537	35690	35581	35677	35672	35731	36042	35767	35636	35702	35702	35555	35365	35354	35596	35787	35820	35913	35891	35886	35809	35786	35853	35853	35882	35848	35748	35658	35625	35686	35627	35450	34964	34637	34275	33949	33949
35503	35600	35480	35536	35536	35546	35642	35743	35663	35719	35567	35410	35556	35601	35505	35591	35641	35641	35492	35713	35733	35672	35873	35554	35366	35452	35638	35749	35838	35892	35892	35859	35925	35944	35991	35913	35804	35699	35745	35639	35670	35676	35571	35571	35363	35099	34560	34433	34037	33435
35685	35499	35400	35523	35425	35561	35621	35631	35690	35746	35746	35522	35592	35775	35600	35549	35349	35515	35601	35668	35753	35735	35637	35637	35603	35605	35601	35735	35781	35852	35862	35894	36014	36007	36020	35847	35847	35763	35723	35739	35657	35569	35548	35522	35209	34696	34276	34030	33742	33742
35516	35558	35627	35627	35396	35404	35503	35488	35532	35579	35397	35617	35553	35568	35456	35332	35332	35602	35652	35632	35597	35681	35805	35774	35621	35624	35642	35706	35782	35782	35921	35899	35782	35884	35811	35793	35741	35723	35681	35705	35561	35458	35458	35357	35197	34808	34381	34201	33999	33447
35583	35462	35357	35184	35274	35320	35305	35470	35417	35476	35476	35675	35629	35725	35682	35737	35664	35945	35798	35593	35626	35636	35709	35709	35661	35541	35601	35606	35645	35684	35750	35736	35773	35848	35817	35817	35806	35704	35654	35661	35617	35514	35449	35319	35181	34672	34327	33952	33952	33819
35322	35226	35144	35144	35386	35464	35353	35275	35342	35486	35729	35639	35842	35624	35771	35837	35837	35599	35863	35635	35670	35548	35499	35540	35468	35413	35545	35491	35637	35637	35671	35765	35903	35832	35802	35830	35760	35629	35562	35594	35492	35492	35382	35227	35075	34731	34333	33895	33590	32897
35416	35418	35303	35423	35490	35410	35350	35376	35346	35346	35628	35509	35588	35620	35629	35806	35545	35761	35779	35742	35590	35577	35577	35588	35530	35442	35517	35507	35619	35631	35673	35684	35636	35700	35731	35731	35735	35630	35709	35617	35516	35346	35153	34898	34628	34250	33868	33197	33197	32394
35216	35322	35354	35354	35377	35393	35160	35170	35400	35485	35255	35313	35247	35492	35476	35499	35499	35769	35670	35708	35597	35516	35608	35534	35437	35447	35435	35480	35480	35584	35555	35461	35529	35502	35612	35642	35580	35667	35600	35538	35334	35334	35110	34848	34567	34080	33854	33523	32391	30686
35548	35262	35255	35317	35337	35289	35054	35022	35121	35121	35198	35418	35332	35580	35545	35554	35573	35582	35795	35680	35585	35517	35517	35687	35647	35424	35293	35311	35500	35676	35644	35566	35562	35435	35435	35498	35448	35407	35427	35389	35350	35326	35111	34815	34250	33997	33703	33703	33169	32440
34951	34974	35136	35136	35216	35044	35087	35144	35198	35169	35514	35666	35469	35692	35638	35638	35767	35651	35710	35858	35844	35768	35541	35484	35392	35267	35258	35388	35388	35449	35513	35485	35372	35432	35580	35470	35374	35401	35326	35325	35088	35088	34976	34642	34251	33959	33176	32669	32664	31308
35178	35137	35052	35000	34887	34897	35173	35174	35054	35054	35423	35618	35460	35665	35602	35877	35875	35853	35979	36006	35756	35560	35560	35468	35448	35532	35614	35433	35429	35376	35525	35370	35216	35327	35327	35388	35219	35292	35291	35188	35065	34826	34631	34231	33712	32833	32463	32463	33224	65535
35098	35055	34916	34916	34869	34838	35148	35359	35095	35325	35542	35643	35572	35616	35581	35581	35780	35705	35576	35689	35757	35625	35551	35458	35530	35428	35331	35221	35221	35218	35265	35331	35183	35148	35396	35288	35197	35337	35170	35013	35013	34767	34480	34182	33413	32385	31753	32639	65535	28737
35261	35108	35126	34988	34971	35019	35323	35223	35029	35029	35275	35385	35560	35319	35556	35493	35670	35559	35417	35707	35531	35531	35561	35578	35502	35267	35309	35119	35053	35166	35273	35207	35221	35173	35173	35116	35156	35249	35251	35141	34908	34486	34057	33473	32339	31715	31715	31294	65535	65535
35318	35279	35238	35238	35080	35024	34895	34981	34998	34926	35079	35361	35393	35451	35476	35476	35329	35523	35363	35398	35609	35109	35311	35381	35351	35155	35110	35110	35046	35106	34962	34999	35122	34973	34840	34937	35030	35088	35026	34943	34943	34727	34377	33891	33291	32414	31491	31128	65535	65535
35307	35278	35209	35197	35272	35095	34904	34909	35230	35230	35092	35189	35407	35378	35390	35344	35228	35055	35183	35448	35110	35110	35172	35088	35077	35161	35117	34757	34826	34956	34691	34662	34797	34797	34726	34739	34654	34830	34853	34794	34678	34272	33812	33391	32556	31113	31113	30740	65535	65535
35277	35136	35198	35198	35105	34961	34846	34818	34915	35054	35087	35417	35727	35622	35494	35494	35467	35265	35029	35094	35042	35115	35077	34930	34904	34716	34570	34570	34575	34743	34554	34637	34602	34720	34736	34588	34746	34615	34509	34526	34526	34047	33533	33218	32349	31490	31199	65535	65535	65535
34996	34904	34919	34939	34985	35006	34971	34788	34983	34983	35219	35427	35378	35597	35511	35293	35351	35068	34748	34783	34961	34961	35142	34848	34776	34609	34666	34520	34533	34657	34698	34705	34669	34669	34705	34594	34665	34616	34286	34261	34097	33648	33060	32462	31457	31012	31012	65535	65535	65535
34892	35025	35027	35027	34844	34833	34880	34898	34794	34846	35127	35344	35469	35633	35417	35417	35372	35323	35158	34819	34681	34881	34968	34832	34866	34678	34643	34643	34740	34652	34560	34611	34713	34802	34681	34601	34610	34540	34366	34366	34109	33984	33909	33400	32705	31836	30783	31108	65535	65535
35209	34895	34833	34616	34498	34839	35084	34938	34931	34931	34994	35343	35368	35410	35503	35384	35130	35211	35182	35006	35059	35059	34997	34984	34971	34775	34758	34764	34716	34485	34484	34622	34677	34677	34721	34611	34633	34489	34378	34230	34092	33873	33730	32985	32322	32322	31136	30454	65535	65535
35266	35158	34715	34715	34660	34727	35188	35078	35128	35059	35137	35127	35573	35848	35656	35656	35486	35125	35111	35201	35097	35171	35364	34991	34597	34611	34594	34594	34477	34300	34508	34483	34517	34537	34633	34554	34418	34231	34056	34056	34012	33954	33691	32875	32076	31326	31363	65535	65535	65535
35236	35031	35037	34825	34934	35032	35139	35410	35089	35089	35296	35444	35802	35779	35581	35555	35293	35189	35106	35213	34992	34992	35251	35105	34846	34593	34521	34679	34371	34236	34496	34567	34541	34541	34518	34549	34373	34302	34044	33805	33735	33510	33044	32637	32317	32317	32401	65535	65535	33181
35262	35096	34897	34897	34799	35097	35072	35072	35247	35295	35491	35426	35608	35655	35741	35741	35623	35658	35395	34998	34895	34707	34885	34895	34983	34764	34531	34531	34413	34219	34257	34420	34414	34397	34359	34420	34314	34221	34109	34109	33785	33699	33556	33166	32504	32069	31573	32007	65535	32397
35192	34974	34785	34584	34941	34913	34867	34997	35147	35147	35337	35416	35547	35471	35547	35517	35687	35445	34983	34774	34848	34848	34954	35033	35064	34926	34797	34661	34217	34206	34286	34321	34380	34380	34360	34318	34327	34181	34125	33974	33764	33473	33137	32624	31933	31933	31351	31371	31282	31808
34695	34510	34647	34647	34614	34685	34813	34963	34993	35250	35470	35543	35457	35290	35409	35409	35384	35215	35206	34945	34734	35174	35335	35180	35147	35002	34748	34748	34463	34257	34182	34209	34379	34235	34266	34229	34161	34084	34068	34068	33753	33370	33047	32572	31924	31214	30941	30869	31452	32343
34677	34774	34568	34442	34280	34472	34606	34756	35119	35119	35467	35522	35584	35464	35626	35513	35292	35248	35101	34803	35145	35145	35243	35367	34926	34950	34789	34638	34329	34185	34033	34116	34188	34188	34306	34386	34249	34098	34044	33787	33431	33117	32718	32155	31476	31476	30804	30419	30637	31694
34612	34514	34672	34672	34473	34484	34509	34671	34611	34933	35256	35446	35567	35415	35345	35345	35321	35180	35221	35283	34944	35051	35136	35317	35047	34925	34822	34822	34520	34315	34167	33934	34037	33912	34058	34132	34089	34033	33825	33825	33672	33507	33345	32636	32130	31660	31023	30401	30352	31346
34523	33989	34547	34581	34632	34539	34382	34452	34767	34767	35045	35357	35551	35470	35520	35453	35277	35306	35396	35329	35227	35227	35210	35138	35435	34966	34677	34525	34329	33992	33908	33930	33727	33727	33860	33952	34011	33956	33871	33650	33597	33341	32960	32491	31964	31964	31485	30794	30157	30564
34679	34964	34843	34843	34509	34233	34152	34364	34820	34776	35000	35258	35423	35535	35445	35445	35406	35345	35367	35282	35204	35509	35190	35275	34957	34893	34630	34630	34566	34184	33915	33945	33767	33669	33706	33856	33908	33667	33521	33521	33408	33106	32914	32768	32184	31730	30942	30181	30086	33290
34774	34870	35137	34801	34580	34203	34302	34583	34757	34757	34815	35034	35243	35395	35390	35427	35486	35546	35501	35374	35276	35276	35206	35198	35264	35094	34836	34492	34365	34209	34127	34032	33751	33751	33665	33625	33796	33825	33781	33676	33361	33149	32914	32742	32146	32146	31730	31078	30192	29650
34514	34841	35190	35063	35063	34393	34206	34297	34844	35092	35198	35324	35239	35330	35211	35211	35230	35451	35422	35235	35185	35200	35277	35436	35067	35082	34563	34563	34384	34215	34286	34034	33725	33634	33545	33472	33499	33646	33443	33443	33297	33063	32934	32703	32330	31923	31266	30446	29657	65535
34720	34999	34998	34934	34624	34463	34711	35036	35192	35247	35247	34991	35019	35121	35124	35381	35405	35507	35375	35282	35370	35370	35240	35365	34926	35015	34537	34183	34253	34126	34070	33763	33575	33575	33526	33507	33498	33472	33371	33320	33069	32891	32560	32183	31883	31883	31285	30596	29803	28675
34759	35027	35358	34804	34804	34907	35005	35074	35000	34829	35089	35118	35162	35059	34946	34946	35146	35362	35302	35115	35097	34967	35172	34750	35067	34829	34373	34373	34300	34017	33763	33496	33540	33468	33565	33555	33219	33317	33297	33297	33131	32839	32576	32216	31742	31352	30629	29990	29442	65535
34772	34787	34958	35284	34929	34946	34988	34982	34656	34957	34957	34918	34803	34971	35043	35165	35088	35193	35302	35202	35075	35075	34925	34998	35042	35018	35050	34370	34311	34019	33871	33506	33221	33221	33305	33175	33228	33073	33211	33198	33038	32972	32502	32261	31746	31746	31431	30714	29774	29767
34676	34813	34902	34834	34834	35049	35024	35114	34791	34802	34717	34790	34793	35111	35242	35382	35382	34984	34989	35026	34958	34771	34746	34768	34950	34861	34585	34585	34300	34040	34132	33975	33417	33032	33011	32933	33002	33133	33169	33169	33078	33000	32625	32301	31922	31473	31100	30367	29780	65535
34985	34870	34948	35056	35132	35183	35081	34988	34902	34538	34538	34539	34701	34960	35028	35279	35073	34991	35028	35065	35103	34859	34859	34884	35033	35095	34773	34449	34143	34213	33711	33292	32977	32977	32828	32868	32833	33055	33202	33139	32905	32516	32242	32187	31401	31401	30887	30523	29941	65535
34900	35314	35134	35101	35071	35071	35232	35034	34947	34957	34836	34746	35129	35079	35094	35260	35260	35044	34949	35091	35037	34818	34865	34722	34971	34847	34513	34513	34244	34153	33804	33626	33127	32984	32920	32748	32863	33049	33120	33120	33022	32685	32239	31951	31683	30967	30651	29936	29996	65535
34916	35279	35063	35179	34997	35048	35196	35193	34882	34928	34928	34975	34893	34733	34921	35059	35090	34915	34903	35042	35024	34933	34933	34651	34514	34844	34913	34785	34307	34209	33813	33546	33285	33285	33026	33011	32619	32835	32984	33001	32978	32670	32129	31746	31558	31558	31241	30462	29680	29632
34787	34940	35069	34903	34902	34902	35064	35163	34919	34753	35111	34991	35139	34812	35156	35133	35133	35001	35059	34918	35049	34952	34580	34629	34909	34946	34860	34592	34592	34127	34113	33757	33368	32968	33002	32815	32830	33022	33143	33143	33057	32722	32154	31695	31320	31082	30492	29553	29316	65535
34810	34730	34991	35208	35129	35014	35188	35108	35012	35134	35111	35111	34850	34923	34868	34820	34796	34820	34822	34932	34913	34926	34926	35026	34707	34958	34893	34763	34589	34283	34161	33590	33146	33146	33028	32876	32866	32950	33136	33128	32829	32375	31625	31321	31141	31141	30585	29936	29314	65535
34778	34845	34906	34956	35075	35075	34922	35022	35099	34905	35052	35103	35201	35085	34850	34814	34651	34651	34761	34684	34530	34706	34758	35057	34998	34911	35079	34844	34844	34597	34431	34024	33597	33295	33134	33223	33317	33121	32929	32929	33158	33006	32535	31814	31274	30887	30337	29809	29039	65535
34673	34835	34863	34884	34741	34883	35135	34984	35112	35159	35238	35238	35190	35194	34817	34607	34414	34609	34867	34668	34573	34822	34822	35071	35100	35095	34903	34916	34545	34410	34108	33918	33659	33351	33351	33385	33291	33268	32938	32889	33172	32769	32176	31334	30905	30905	30458	29730	29357	65535
34754	34582	34729	34551	34718	34752	34752	34754	34851	34918	35008	35113	35099	34774	34790	34572	34658	34658	34551	34647	34835	34820	34686	34961	35034	35066	34811	34547	34547	34272	34045	33926	33855	33429	33341	33109	33149	33029	32940	32940	33014	32806	32228	31561	30971	30424	29544	29256	65535	65535
34681	34546	34573	34155	34666	34722	34560	34898	34868	34904	35046	35145	35145	34777	34844	34711	34486	34249	34459	34551	34581	34548	34850	34850	34891	34921	34822	34689	34519	34123	34023	34040	33665	33435	33435	33331	33041	32865	32892	32865	32753	32359	31756	31165	30495	30495	29890	29307	65535	65535
34801	34617	34513	34394	34644	34839	34839	34615	34703	34839	34708	35004	35334	35106	35046	34972	34531	34531	34786	34626	34592	34655	34841	34865	34876	35013	34770	34622	34451	34451	34144	33975	33832	33572	33388	33421	33226	32893	32888	32880	32880	32783	32352	31747	31244	30519	29707	29026	27231	65535
34521	34521	34520	34519	34681	34513	34467	34538	34847	34795	35158	35141	35141	35243	35132	34768	34797	34758	34765	34775	35031	35102	35008	35008	34803	34867	34865	34542	34363	34237	34043	33990	33758	33558	33558	33352	33302	33090	32873	32842	32745	32311	31906	31405	30852	30852	29603	29216	65535	65535
34625	34510	34585	34898	34971	34464	34709	34709	34795	34714	34919	35135	34937	35140	35096	34888	34757	34864	34864	34963	35103	35256	34969	34955	34875	34931	34793	34494	34238	34238	34135	33949	33731	33633	33444	33240	33115	32900	32873	32759	32759	32681	32272	31766	30955	30183	29478	28472	65535	65535
34591	34406	34406	34532	34738	34913	34865	34749	34622	34774	35083	35231	34652	34652	34586	34741	34873	34944	35050	34992	35099	35281	35066	34925	34925	34872	34891	34567	34360	34145	34097	33963	33958	33941	33698	33698	33501	33283	33007	32975	32767	32605	32324	31664	30893	30279	30279	29669	28668	65535
34752	34776	34579	34626	34685	34920	34824	34824	34870	34787	34940	34999	34749	34689	34461	34589	34674	34912	34912	35057	34959	35081	35200	35111	34891	35009	34790	34318	34178	34178	34096	33973	34046	34060	33938	33734	33537	33289	33122	32927	32927	32702	32347	31883	31260	30384	29694	29126	65535	65535
34996	34851	34851	34673	34675	34632	34773	34754	34634	34734	34844	34864	34792	34792	34811	34758	34878	34948	35043	35083	35250	35414	35011	35006	35006	34824	34611	34366	34242	34285	34066	34018	34019	34043	33884	33884	33703	33443	33243	32992	32703	32420	31933	31444	30731	29509	29509	28938	65535	65535
35261	34876	34580	34524	34340	34510	34597	34815	34815	34827	34684	34761	34837	34917	34921	35054	34919	35160	35276	35276	35088	35200	35388	35285	34861	34604	34693	34686	34336	34305	34305	34173	34068	33961	34108	33976	33787	33526	33311	33177	33042	33042	32594	32153	31523	30815	30006	29331	65535	65535
34975	34904	34640	34640	34333	34455	34562	34711	34614	34635	34654	34820	34896	35087	35087	35112	35133	34986	35278	35152	35058	35427	35172	34938	34760	34760	34830	34669	34470	34269	33957	34070	33883	33981	34074	34074	33757	33589	33445	33282	33111	32738	32336	31835	31287	30521	30521	29851	28967	65535
34957	34598	34632	34525	34611	34587	34563	34750	34750	34777	34634	34871	34982	34919	34862	34917	35043	35194	35007	35007	35065	35065	34823	34650	34696	34805	34908	34543	34402	34122	34122	33982	33856	33803	33638	33550	33450	33389	33391	33239	32838	32838	32564	32134	31442	30769	30207	29192	65535	65535
35130	34576	34583	34583	34683	34708	34535	34516	34608	34613	34758	34889	35005	35108	35108	35033	35077	35202	35051	34948	35138	34876	34843	34728	34876	34876	34809	34705	34652	34467	34262	34142	33901	33629	33557	33413	33413	33276	33152	33201	33242	33039	32837	32304	31583	31091	30423	30423	29675	65535
34998	34815	34551	34499	34663	34288	34395	34569	34691	34691	34687	34861	35036	35127	35117	35089	35120	34959	35038	34875	34875	34873	34914	34969	35099	34961	34729	34594	34468	34378	34196	34196	34016	33546	33486	33428	33193	33096	32974	33187	33099	33099	33034	32588	31881	31389	30706	29958	29313	65535
34614	34712	34748	34567	34567	34622	34462	34602	34560	34596	34814	34926	35041	35121	35060	35060	34881	34852	34831	34807	34851	34788	34733	34853	34899	34637	34637	34607	34478	34353	34070	33850	33617	33500	33367	33249	33249	33241	33017	33092	33143	33028	32678	32124	31367	30665	30131	30131	29606	65535
34967	34890	34766	34752	34508	34407	34448	34595	34644	34616	34616	34718	34830	34916	34963	34860	34738	34602	34753	34519	34519	34638	34740	34725	34804	34697	34823	34736	34347	34150	33811	33811	33696	33624	33519	33306	33276	33043	32926	32969	32995	32939	32939	32627	32122	31451	30659	30226	29812	30043
34943	34909	34816	34813	34531	34531	34421	34613	34632	34609	34603	34772	34733	35053	34832	34832	34581	34628	34902	34644	34597	34773	34802	34533	34437	34391	34391	34345	34334	34067	33713	33621	33394	33480	33420	33278	33180	33180	33068	32992	32930	32846	32611	32328	31677	31174	30487	30046	30046	29801
34775	34808	34876	34712	34650	34466	34533	34438	34525	34764	34764	34872	34983	35149	35010	34932	34670	34701	34560	34744	34582	34582	34629	34475	34498	34434	34379	34238	33921	33765	33805	33539	33539	33625	33542	33551	33354	33082	33027	33055	32944	32706	32706	32301	31856	31241	30727	30255	29907	29406
34921	34816	34567	34576	34872	34872	34632	34531	34494	34424	34751	34757	35034	34871	34986	34667	34667	34548	34497	34536	34485	34422	34228	34362	34445	34241	34107	34107	33892	33692	33671	33645	33718	33596	33705	33516	33102	33102	33043	33067	32941	32626	32305	31851	31484	30887	30648	30318	30318	29542
34725	34725	34867	34642	34523	34650	34696	34581	34463	34717	34742	34742	34631	34927	34911	34780	34731	34556	34480	34490	34514	34461	34461	34287	34274	34171	34094	34037	33813	33455	33717	33741	33741	33764	33741	33598	33308	33015	32888	32899	32918	32583	32237	32237	31823	31465	31004	30855	30395	30315
34570	34814	34735	34616	34560	34592	34592	34628	34573	34775	34729	34551	34626	34623	34730	34542	34464	34464	34407	34356	34385	34470	34292	34096	33815	33814	34046	34046	33757	33541	33581	33521	33600	33562	33497	33254	33059	32736	32736	32840	32811	32477	32004	31571	31277	30863	30680	30384	30384	30085
34621	34621	34724	34858	34751	34782	34677	34633	34955	35002	34819	34714	34714	34701	34734	34811	34834	34498	34381	34350	34311	34131	34131	34252	33653	33581	33770	33586	33758	33580	33583	33593	33382	33382	33285	33273	32895	32490	32508	32761	32471	31897	31615	31615	31341	31055	30707	30500	30299	30281
34818	34746	34828	34882	34641	34655	34771	34771	34859	34875	35142	35214	35079	35063	34770	34718	34612	34612	34606	34450	34252	34251	33997	33964	33544	33496	33496	33464	33464	33682	33687	33492	33404	33308	33112	32946	32848	32399	32399	32304	32400	32249	31785	31581	31362	31017	30605	30456	30233	30233
34626	34929	34929	34809	34810	34634	34757	34765	34883	34838	34926	34979	35015	35015	34949	34481	34579	34562	34439	33997	33954	33965	33535	33535	33624	33371	33316	33471	33443	33710	33393	33390	33326	32922	32922	32793	32709	32537	32228	32201	31842	31673	31500	31251	31251	31133	30782	30492	30200	30398
34746	34682	34811	34922	34806	34568	34661	34742	34742	34613	34781	34831	34510	35007	35060	34645	34454	34252	34252	34089	34008	34055	34058	33749	33711	33511	33459	33548	33485	33485	33656	33595	33445	33368	32995	32662	32453	32203	32053	32053	32022	31625	31404	31362	31220	30979	30738	30485	30229	30229
34490	34955	34890	34890	34848	34657	34396	34671	34594	34815	34821	34751	34744	34744	34710	34628	34316	34277	34267	34124	33852	34044	33898	33671	33671	33472	33362	33628	33450	33371	33579	33359	33204	33083	33083	32664	32440	32299	31913	32032	31579	31252	31147	31009	30787	30787	30653	30395	30192	30031
34457	34742	35041	35093	34866	34369	34362	34611	34743	34743	34751	34841	34747	34751	34823	34506	34331	34453	34257	34257	34011	33803	33685	33889	33780	33516	33328	33454	33421	33421	33508	33552	33269	32964	32636	32530	32214	31920	31743	31452	31452	31134	31008	30933	30901	30448	29942	29791	29806	29726
34399	34623	34619	34924	34924	34813	34614	34359	34589	34781	34849	34730	34815	34795	34795	34729	34325	34237	34281	34354	34120	33765	33726	33741	33627	33627	33674	33623	33540	33459	33432	33377	33202	32874	32756	32756	32646	32306	31871	31518	31509	30913	30709	30671	30442	30442	29752	29531	29634	30959
34301	34475	34577	34687	34757	34775	34632	34561	34659	34659	34600	34544	34663	34531	34716	34307	34324	34324	34329	34340	34340	34057	33770	33592	33724	33862	33764	33701	33776	33605	33605	33521	33195	33153	32823	32428	32335	31997	31476	31709	31709	31198	30869	30703	30423	29755	29231	29332	29694	65535
34489	34423	34653	34650	34589	34589	34719	34762	34676	34688	34406	34460	34415	34444	34405	34405	34245	34292	34361	34527	34251	34013	33639	33726	33737	33737	33576	33488	33524	33534	33456	33190	33073	32721	32408	32268	32268	32101	31739	31810	31255	30916	30750	30398	29779	29602	29602	65535	65535	65535
34258	34559	34485	34534	34480	34542	34650	34671	34784	34424	34424	34519	34828	34535	34464	34398	34264	34223	34329	34204	34009	34009	33715	33502	33668	33710	33869	33772	33780	33607	33523	33523	33621	33162	32921	32597	32340	32285	32151	31968	31322	31322	30916	30895	30389	29800	30073	65535	65535	65535
34236	34339	34300	34357	34396	34751	34751	34655	34574	34427	34483	34345	34457	34139	34037	33875	33875	34056	34048	34312	34143	33805	33628	33782	34012	34017	34017	34023	34093	33776	33497	33367	33144	32849	32605	32535	32535	32333	32234	31895	31837	31109	30452	30128	29676	29595	29595	65535	65535	65535
34136	34136	34346	34202	34331	34172	34241	34428	34461	34619	34298	34298	34305	34222	33952	33844	33820	34062	34062	33992	33948	33948	33646	33933	34089	34063	34111	34106	33724	33587	33333	33107	33107	32888	32751	32679	32458	32305	32068	31870	31166	30450	30450	29869	29297	29631	65535	65535	65535	65535
34276	34322	34148	34227	34532	34315	34447	34447	34153	34373	34606	34271	34149	34207	34358	34072	33955	33955	33940	34031	34026	33700	33598	33645	33901	33842	33928	33928	33986	33858	33565	33190	33112	32863	32733	32716	32532	32532	32329	32411	32205	31503	30848	30190	29332	65535	65535	65535	65535	65535
34160	34283	34283	34524	34603	34218	34617	34507	34346	34241	34394	34094	34094	34320	34328	34011	33972	34073	34169	34032	33834	33532	33532	33659	33623	33726	33642	33908	33754	33684	33360	33132	33132	32939	32818	32814	32463	32591	32621	32254	31603	30906	30906	30664	30575	65535	65535	65535	65535	65535
33931	34080	34267	34507	34559	34793	34565	34432	34432	34301	34431	34055	34095	34291	34386	34194	34107	34149	34149	34095	33901	33681	33719	33671	33707	33695	33754	33703	33703	33717	33437	33246	33127	32797	32704	32621	32645	32659	32659	32385	31578	31073	30568	30151	65535	65535	65535	65535	65535	65535
33942	33968	34137	34137	34386	34457	34596	34666	34368	34533	34304	34139	33978	33978	34219	34439	34369	34144	34035	34119	33993	33864	33676	33676	33822	33692	33639	33520	33575	33660	33336	33006	33295	33295	32812	32586	32760	32650	32559	32253	31533	30998	30803	30803	30384	65535	65535	65535	65535	65535
34015	34069	34292	34504	34513	34647	34601	34578	34495	34495	34346	33913	34192	34490	34350	34159	34037	33933	33987	33987	34008	33797	33933	34031	33829	33636	33605	33558	33414	33414	33335	33055	33144	32924	32737	32613	32565	32503	32053	32053	31712	31098	30605	29905	28967	65535	65535	65535	65535	65535
34128	34104	34258	34305	34305	34350	34421	34263	34371	34250	34383	34233	34140	34094	34094	34113	33923	34164	33932	34012	34023	33869	33934	33761	33761	33731	33549	33414	33434	33217	33199	33022	33049	33042	33042	32738	32524	32543	32583	32300	31924	31287	30577	30192	30192	30879	65535	65535	65535	65535
34348	34148	34056	34001	34048	34153	34100	34128	34042	34179	34179	34244	34213	34040	33891	34207	34015	34147	34247	33978	33978	34156	34085	33987	33680	33492	33490	33198	33250	33250	33074	32942	32770	32923	32819	32810	32754	32520	32328	32328	32061	31611	30966	30275	30279	30427	65535	65535	65535	65535
33937	33783	33864	33909	33918	33918	33950	33905	34067	34211	34008	33945	33637	33626	33859	33859	34180	34441	34324	34142	33891	33843	33834	33506	33519	33519	33492	33205	33160	33032	32728	32566	32634	32737	32757	32757	32814	32397	32291	32018	31901	31387	30889	30499	30411	30411	30696	65535	65535	65535
34106	34106	33947	33829	33749	33804	33777	33738	34111	34245	34065	34065	34338	33942	33873	33941	34111	34270	34287	34026	33732	33732	33764	33640	33579	33619	33565	33266	33059	33142	33142	32641	32423	32614	32706	32871	32768	32596	32331	31951	31951	31894	31525	30996	30815	30303	31070	65535	65535	65535
33847	33751	33748	33755	33706	33690	33690	33726	33683	33796	33737	33942	33916	33659	33574	33701	33701	34128	34007	34089	33865	33465	33504	33456	33590	33695	33695	33379	32983	32801	32456	32414	32338	32425	32717	32786	32786	32807	32345	31904	31781	31613	31335	30888	30275	30190	30190	65535	65535	65535
33617	33636	33636	33467	33646	33598	33521	33505	33420	33586	33534	33488	33488	33458	33325	33435	33669	33774	33864	33965	34016	34016	33436	33238	33369	33534	33398	33272	33134	32873	32540	32540	32367	32314	32397	32814	32820	32374	32129	31665	31648	31648	31431	30908	30495	30232	65535	65535	65535	65535
33025	33125	33079	33069	33297	33406	33507	33507	33367	33438	33513	33496	33550	33568	33131	33051	33266	33266	33598	33431	33465	33572	33459	33255	33456	33378	33439	33439	33418	33335	33000	32679	32542	32404	32469	32621	32543	32543	32217	32089	31739	31476	31272	30833	30436	29351	29351	65535	65535	65535
32779	32934	33096	33096	33179	33340	33538	33456	33484	33410	33446	33427	33087	33087	32911	33079	32998	33218	33038	33012	33366	33350	33350	33392	33114	33254	33203	33339	33091	32881	32692	32633	32633	32574	32519	32415	32303	32156	31907	31867	31679	31240	31240	30821	30451	30118	65535	65535	65535	65535
32943	32775	32889	33023	32974	33071	33364	33270	33270	33355	33274	33403	33457	33069	32797	32903	33134	33223	33223	33071	32702	33095	33290	33331	33174	33238	33498	33146	33146	33190	33128	32854	32820	32645	32586	32308	32137	31926	31926	31774	31647	31614	31237	30940	30405	30000	65535	65535	65535	65535
32712	32749	32877	32970	32970	33063	33057	33102	33158	33135	33149	33113	33089	32949	32949	32947	33235	33097	33121	32969	33051	33004	33051	33163	33163	33019	32937	32864	33003	33244	32879	32698	32709	32709	32769	32328	32160	31869	31704	31683	31529	31376	30927	30927	30436	30036	65535	65535	65535	65535
32978	33027	33022	33014	33151	32950	32821	33008	33019	33053	33053	33026	32951	32930	32909	33041	33151	33172	33035	33035	33188	33175	33331	33219	33138	32962	32922	33008	33114	33114	33046	32708	32631	32611	32586	32193	31947	31904	31670	31670	31495	31238	30701	30179	29717	29391	65535	65535	65535	65535
32774	32780	32984	33035	33230	33230	33268	32869	32812	32935	32997	32855	32959	32951	32947	32947	33027	33024	32968	32809	33072	33021	33154	33259	33161	33161	33154	33089	33148	33092	33048	32984	32660	32625	32625	32600	32379	32235	31899	31743	31462	31113	30612	29954	29954	29242	29876	65535	65535	65535
32889	32889	32964	33128	32953	33128	32980	32698	32639	32702	32807	32807	32885	32878	32777	32913	32968	32953	32900	32897	32897	33070	33037	33123	33129	33120	33272	33243	33145	32996	32996	32923	32506	32462	32455	32611	32285	32258	31860	31860	31450	31131	30591	30027	29575	65535	65535	65535	65535	65535
32624	32593	32796	33091	33004	33161	33161	33106	32819	32725	32666	32755	32716	32641	32790	32904	32904	32928	32870	32845	32889	32755	32915	32986	33281	33292	33292	33352	33160	33051	32924	32656	32520	32451	32633	32633	32586	32513	32342	32070	31702	31332	30716	30283	30275	30275	65535	65535	65535	65535
32646	32821	32821	32839	33067	33312	33024	33229	32885	32590	32825	32792	32792	32639	32582	32897	32794	32843	32894	33037	33047	33047	33030	32972	33203	33253	33381	33350	33237	32931	32708	32708	32659	32438	32674	32636	32537	32437	32068	31914	31914	31555	30956	30222	30299	65535	65535	65535	65535	65535
32624	32752	32853	33019	33033	33059	33175	33046	33046	32757	32865	32874	32735	32679	32767	32733	32694	32694	32904	32757	32588	32833	32724	32954	33072	33267	33318	33318	33230	32883	32772	32629	32370	32594	32423	32360	32360	32235	32083	31901	31453	30856	30058	29884	65535	65535	65535	65535	65535	65535
32798	32814	32966	33027	33027	32859	33013	33087	33017	32828	32865	32712	32650	32650	32676	32528	32356	32614	32722	32633	32653	32665	32665	32783	32797	32647	32826	33060	32804	32853	32724	32616	32616	32269	32376	32323	32157	31979	31848	31604	31343	31343	30618	29825	29347	30013	65535	65535	65535	65535
32462	32516	32668	32762	32758	32860	32960	32857	32692	32692	32807	32713	32590	32458	32411	32405	32516	32719	32719	32641	32510	32406	32556	32541	32612	32684	32728	32429	32429	32287	32315	32240	32243	32183	32024	32029	31712	31712	31581	31500	31133	30455	29808	29472	65535	65535	65535	65535	65535	65535
32601	32391	32531	32690	32650	32650	32794	32896	32751	32693	32791	32810	32611	32387	32387	32436	32324	32296	32462	32638	32684	32421	32708	32699	32699	32557	32531	32486	32147	32069	31909	31983	32069	32069	31958	31878	31892	31649	31436	31198	30801	30107	30107	29691	29034	65535	65535	65535	65535	65535
32407	32407	32291	32437	32302	32492	32679	32864	32653	32700	32700	32859	32706	32591	32446	32276	32191	32365	32578	32578	32627	32701	32856	32768	32781	32553	32365	32209	31992	31992	31850	31868	32044	32030	31795	31625	31566	31264	31264	31122	30659	30034	29538	29002	65535	65535	65535	65535	65535	65535
32298	32404	32554	32286	32272	32460	32460	32745	32609	32553	32663	32809	32515	32422	32265	32265	32017	32163	32337	32469	32685	32758	32823	32808	32452	32452	32304	32198	31901	31731	31628	31709	31740	31789	31789	31484	31529	31242	30880	30272	29674	29222	28857	28857	65535	65535	65535	65535	65535	65535
32361	32079	32079	32020	32082	31917	32227	32444	32346	32564	32674	32674	32661	32595	32512	32353	32393	32314	32430	32571	32429	32429	32625	32773	32560	32415	32066	32088	31998	31875	31875	31802	31725	31539	31570	31480	31327	30964	30480	30480	30043	29508	29064	28797	65535	65535	65535	65535	65535	65535
32302	32175	32152	32115	32017	32024	32277	32277	32471	32554	32738	32803	32570	32570	32430	32556	32390	32390	32283	32076	32060	32202	32467	32364	32314	32160	32160	31998	31951	31832	31840	31441	31415	31379	31330	31330	31018	30860	30499	30083	29511	29098	65535	65535	65535	65535	65535	65535	65535	65535
32388	32162	32204	32204	32248	32125	31895	31973	32205	32401	32408	32588	32515	32515	32337	32320	32327	32504	32371	32343	32423	32358	32358	32341	32206	32199	32194	31932	31875	31721	31674	31674	31523	31446	31344	31085	30785	30615	30540	29968	29968	29575	29077	65535	65535	65535	65535	65535	65535	65535
32356	32250	32395	32425	32285	32167	31949	32123	32329	32329	32349	32428	32408	32268	32201	32149	32057	32251	32251	32183	32326	32582	32292	32087	32013	31910	31908	31908	31532	31379	31412	31427	31278	31030	30886	30712	30712	30576	30294	30010	29451	29158	65535	65535	65535	65535	65535	65535	65535	65535
32422	32200	32369	32419	32108	32108	31836	31942	32052	32164	32143	32204	32253	32341	32341	32148	32110	32009	32179	32234	32433	32590	32177	32177	31749	31883	31794	31758	31569	31179	31117	31132	31132	30928	30735	30522	30188	30011	29640	29430	29159	31923	31923	65535	65535	65535	65535	65535	65535	65535
32259	32259	32189	32255	32419	32365	32228	32057	32166	32094	32094	32229	32311	32083	31969	31929	31918	32165	32150	32150	32286	32130	32310	32297	32178	31981	31860	31507	31507	31483	31226	31100	30989	31027	30609	30341	30022	30022	29823	29629	29338	29047	29326	65535	65535	65535	65535	65535	65535	65535
32490	32575	32424	32295	32302	32066	32066	32000	31936	32035	32190	32046	32008	31962	32036	32036	31997	31992	32014	32086	32162	32134	32266	32408	32408	32143	31938	31563	31326	31360	31135	30920	30661	30661	30515	30253	29959	29552	29242	29001	28889	28888	65535	65535	65535	65535	65535	65535	65535	65535
32352	32472	32472	32349	32294	32105	32156	32207	32141	31988	32181	32181	32231	31951	31742	31812	31783	31844	31894	32077	32077	32300	32174	32239	32188	32056	32028	31858	31373	31339	31339	31085	30951	30701	30403	30146	29786	29300	28941	28941	28680	28661	65535	65535	65535	65535	65535	65535	65535	65535
32333	32449	32323	32361	32064	32060	32109	32109	32132	32204	32056	32038	32051	31949	31794	31509	31509	31628	31683	31748	32076	32043	31896	32164	31955	31975	31975	31892	31592	31321	30817	30762	30646	30300	30049	30049	29670	29259	28760	28386	28889	65535	65535	65535	65535	65535	65535	65535	65535	65535
32371	32002	32066	32066	32281	32052	31829	31976	31992	32038	31985	31863	32030	32030	31905	31714	31515	31577	31564	31588	31885	31822	31822	31658	32038	31874	31974	31744	31637	31399	30883	30883	30577	30421	30260	29921	29691	29374	29158	65535	65535	65535	65535	65535	65535	65535	65535	65535	65535	65535
32283	32217	32268	32238	32028	31861	31679	31763	31873	31873	31659	31487	31632	31953	31807	31605	31500	31470	31470	31414	31710	31922	31667	31465	31491	31488	31404	31404	31430	31387	31053	30608	30330	30209	29900	29664	29664	29534	28223	65535	65535	65535	65535	65535	65535	65535	65535	65535	65535	65535
31989	32125	31913	31952	31773	31773	31641	31421	31677	31627	31560	31659	31791	31761	31761	31620	31542	31616	31582	31503	31632	31490	31361	31361	31253	31235	31305	31304	31313	31225	30727	30283	30283	30024	29694	29396	29217	29182	65535	65535	65535	65535	65535	65535	65535	65535	65535	65535	65535	65535
31836	31836	31920	31878	31941	32007	31728	31663	31535	31443	31443	31392	31582	31554	31764	31777	31625	31542	31535	31535	31443	31378	31337	31118	30936	30919	30873	30795	30795	30935	30816	30546	30204	30008	29618	29373	29085	29085	28773	65535	65535	65535	65535	65535	65535	65535	65535	65535	65535	65535
31793	31964	31887	31810	31767	31618	31618	31220	31207	31353	31246	31532	31610	31811	31876	31876	31559	31496	31499	31485	31418	31291	30909	30565	30565	30719	30808	30551	30272	30545	30592	30304	29893	29893	29544	29177	28970	28889	28925	65535	65535	65535	65535	65535	65535	65535	65535	65535	65535	65535
31609	31786	31954	31954	31900	31929	31702	31403	31075	31304	31194	31194	31350	31553	31499	31773	31700	31564	31548	31470	31470	31249	30955	30740	30505	30421	30347	30470	30244	30244	30380	30398	30501	30129	29650	29429	29075	28947	28947	28180	65535	65535	65535	65535	65535	65535	65535	65535	65535	65535
31900	32058	32069	32023	31818	31704	31301	31306	31306	31187	31057	31106	31374	31617	31618	31479	31597	31597	31301	31189	30970	31087	30742	30480	30495	30409	30409	30450	30304	30416	30410	30459	30415	29688	29688	29275	29059	28983	29160	65535	65535	65535	65535	65535	65535	65535	65535	65535	65535	65535
32114	32073	32132	32050	32050	31870	31664	31495	31462	31316	31082	30922	30856	30856	31102	31253	31497	31430	31258	31186	30917	30947	30947	30963	30632	30370	30304	30342	30336	30391	30173	30173	30203	30104	29743	29151	28939	29015	29156	65535	65535	65535	65535	65535	65535	65535	65535	65535	65535	65535
32108	32104	32195	32107	31810	31637	31659	31355	31328	31328	31121	30949	30904	30988	31166	31229	31141	31013	31013	30966	30871	30935	31041	30859	30428	30230	30085	30085	29951	30057	30096	30067	30088	29906	29410	28842	28842	28648	28796	29010	65535	65535	65535	65535	65535	65535	65535	65535	65535	65535
32238	32046	32143	32169	31830	31830	31892	31705	31561	31454	31379	31051	31076	31031	31031	31118	31211	31133	30929	30968	30733	30824	30941	30941	30875	30348	30197	29996	29724	29714	29940	30012	30012	30015	29747	29240	28819	28619	28690	29380	65535	65535	65535	65535	65535	65535	65535	65535	65535	65535
32108	32062	32062	32212	32004	31896	32021	31497	31407	31412	31427	31427	31252	31200	31301	31246	31102	30950	30800	30800	30714	30625	30716	30883	30600	30358	30124	29858	29858	29664	29631	29849	29771	29611	29154	28642	28404	28404	28488	29043	65535	65535	65535	65535	65535	65535	65535	65535	65535	65535
31989	31913	32099	32138	32041	32073	31793	31793	31656	31566	31387	31319	31239	31261	31396	31102	31102	31033	30813	30674	30675	30888	31052	30766	30491	30491	30210	30121	29802	29506	29565	29506	29383	29383	29098	28464	28139	28372	28737	65535	65535	65535	65535	65535	65535	65535	65535	65535	65535	65535
32064	32018	31861	31861	32142	32075	32016	31852	31598	31573	31457	31210	31210	31267	31265	31431	31325	31201	30973	30770	30814	30814	31054	31095	30821	30292	30233	30201	29850	29516	29516	29407	29262	29160	28912	28497	28406	28679	28679	28909	65535	65535	65535	65535	65535	65535	65535	65535	65535	65535
32074	31974	31762	31931	31907	31810	31924	31727	31727	31378	31584	31521	31559	31484	31336	31334	31056	31056	31010	30754	30726	30870	30848	30659	30244	30102	30102	30184	29797	29503	29187	29058	28892	28532	28288	28288	27938	65535	65535	65535	65535	65535	65535	65535	65535	65535	65535	65535	65535	65535
32190	31991	31943	32106	32009	32009	31878	31852	31763	31618	31414	31385	31282	31390	31390	31332	31380	31307	30941	30702	30691	30665	30665	30652	30558	30241	30151	30183	30045	29551	29151	29151	29155	29030	28468	28085	28418	65535	65535	65535	65535	65535	65535	65535	65535	65535	65535	65535	65535	65535
32116	32116	31856	31735	31746	31503	31406	31497	31497	31356	31356	31282	31291	31419	31380	31206	31288	31245	30945	30945	30816	30692	30593	30524	30172	30250	30205	30205	30017	29663	29327	29134	28928	28223	27749	65535	65535	65535	65535	65535	65535	65535	65535	65535	65535	65535	65535	65535	65535	65535
31658	31710	31572	31572	31796	31528	31528	31518	31387	31316	31488	31350	31202	31369	31327	31327	31212	31160	31323	30966	30838	30779	30342	30338	30338	30209	30230	30219	30019	29759	29623	29263	29263	28861	28391	27458	65535	65535	65535	65535	65535	65535	65535	65535	65535	65535	65535	65535	65535	65535
31366	31421	31520	31520	31457	31401	31289	31257	31219	31374	31337	31337	31194	31322	31287	31172	31065	31062	31077	30833	30833	30698	30506	30391	30264	30422	30341	30014	29826	29826	29576	29269	28724	28202	27778	65535	65535	65535	65535	65535	65535	65535	65535	65535	65535	65535	65535	65535	65535	65535
31702	31581	31474	31451	31524	31553	31380	31251	31251	31440	31226	31247	31312	31397	31103	31211	31036	31036	30909	31008	30800	30650	30638	30331	30245	30245	30299	30185	29857	29699	29510	29224	28690	28231	28231	27533	65535	65535	65535	65535	65535	65535	65535	65535	65535	65535	65535	65535	65535	65535
31720	31594	31335	31389	31389	31467	31423	31205	31305	31200	31113	31254	31431	31431	31041	31091	30983	30839	30778	30738	30559	30519	30519	30350	30016	30066	29913	29664	29444	29353	29353	29157	28522	28179	65535	65535	65535	65535	65535	65535	65535	65535	65535	65535	65535	65535	65535	65535	65535	65535
31792	31792	31623	31711	31554	31288	31433	31398	31244	31244	31078	30949	31095	30989	31126	30906	30883	30699	30699	30507	30672	30624	30473	30439	29984	29864	29602	29602	29385	29250	29142	29047	28622	28300	65535	65535	65535	65535	65535	65535	65535	65535	65535	65535	65535	65535	65535	65535	65535	65535
31802	31679	31774	31730	31525	31398	31398	31369	31199	31118	31001	30944	31097	31030	30854	30854	30793	30839	30641	30585	30504	30342	30445	30445	30071	29837	29519	29255	29087	29083	28983	28607	28607	28391	65535	65535	65535	65535	65535	65535	65535	65535	65535	65535	65535	65535	65535	65535	65535	65535
31704	31611	31573	31573	31566	31506	31547	31274	31185	31228	30988	30988	31039	31009	30904	30598	30661	30752	30678	30419	30419	30367	30311	30242	30176	29827	29560	29262	29262	29118	29019	28853	28373	28171	65535	65535	65535	65535	65535	65535	65535	65535	65535	65535	65535	65535	65535	65535	65535	65535
31656	31563	31540	31688	31573	31550	31266	31029	31029	31117	31064	31029	30981	31046	30702	30657	30657	30674	30676	30468	30370	30232	30212	30092	29853	29853	29652	29316	28998	28908	28684	28435	28252	28252	65535	65535	65535	65535	65535	65535	65535	65535	65535	65535	65535	65535	65535	65535	65535	65535
31697	31629	31466	31496	31496	31563	31528	31351	30977	31031	31054	31116	31184	31184	30831	30715	30512	30526	30608	30326	30335	30335	30243	30067	30087	29901	29672	29237	28919	28709	28709	28668	28544	28234	65535	65535	65535	65535	65535	65535	65535	65535	65535	65535	65535	65535	65535	65535	65535	65535
31726	31726	31625	31506	31494	31444	31284	31118	30822	30822	30925	31001	31047	30815	30900	30769	30690	30456	30456	30342	30375	30183	30023	29879	29574	29342	29342	29107	29041	28828	28695	28544	28458	65535	65535	65535	65535	65535	65535	65535	65535	65535	65535	65535	65535	65535	65535	65535	65535	65535
31687	31616	31612	31547	31261	31215	31215	31113	31079	30882	30821	30917	31026	31056	31056	30932	30696	30640	30379	30298	30254	30228	29980	29980	29786	29403	29301	29268	28952	28746	28677	28677	28600	28490	65535	65535	65535	65535	65535	65535	65535	65535	65535	65535	65535	65535	65535	65535	65535	65535
31556	31432	31432	31282	31309	31236	31231	31036	30755	30564	30565	30565	30767	30854	30924	30761	30593	30404	30320	30320	30306	30298	30105	29706	29317	29142	29175	29051	29051	28866	28877	28440	28257	65535	65535	65535	65535	65535	65535	65535	65535	65535	65535	65535	65535	65535	65535	65535	65535	65535
31559	31325	31345	31330	31372	31229	31061	31061	30974	30707	30577	30534	30465	30700	30963	30921	30921	30677	30420	30321	30074	30164	30056	29665	29665	29598	29357	29367	29096	28849	28702	28563	28392	28392	65535	65535	65535	65535	65535	65535	65535	65535	65535	65535	65535	65535	65535	65535	65535	65535
31129	31147	31426	31340	31340	31336	31186	31169	30964	30713	30547	30453	30453	30329	30718	30855	30582	30347	30192	30150	30145	30145	30084	29701	29812	29428	29174	28980	28736	28736	28531	28447	28514	29811	65535	65535	65535	65535	65535	65535	65535	65535	65535	65535	65535	65535	65535	65535	65535	65535
31070	31070	31125	31277	31312	31336	31113	30926	30798	30798	30530	30429	30470	30588	30566	30589	30687	30687	30386	29992	29928	30019	29791	29685	29419	29148	29148	29124	29056	28879	28425	28166	28690	65535	65535	65535	65535	65535	65535	65535	65535	65535	65535	65535	65535	65535	65535	65535	65535	65535
30894	31078	31157	31218	31271	31055	31055	30988	30832	30530	30606	30576	30487	30271	30271	30267	30388	30430	30179	29976	29910	29843	29843	29785	29334	29242	29097	28897	28951	28378	27976	27976	28387	65535	65535	65535	65535	65535	65535	65535	65535	65535	65535	65535	65535	65535	65535	65535	65535	65535
30842	30985	30985	31075	31076	31089	31009	31047	30854	30587	30535	30535	30647	30384	30283	30181	30206	30147	30051	30051	29844	29833	29729	29593	29402	29071	28937	28937	28920	28691	28454	27859	65535	65535	65535	65535	65535	65535	65535	65535	65535	65535	65535	65535	65535	65535	65535	65535	65535	65535
30787	30777	30995	31024	30953	30996	31055	31055	30749	30637	30631	30501	30284	30139	30171	29920	29920	29984	30064	29838	29800	29610	29416	29335	29335	29284	29096	28802	28617	28387	28072	65535	65535	65535	65535	65535	65535	65535	65535	65535	65535	65535	65535	65535	65535	65535	65535	65535	65535	65535
30685	30801	30826	30948	30948	31019	31088	30784	30622	30479	30297	30350	30350	30305	30237	30130	30042	30135	30118	29997	29574	29574	29470	29185	28964	29150	29070	28617	28642	28642	28119	27341	65535	65535	65535	65535	65535	65535	65535	65535	65535	65535	65535	65535	65535	65535	65535	65535	65535	65535
30599	30599	30721	30875	30926	31010	30720	30688	30525	30525	30510	30425	30389	30388	30207	29975	29951	29951	29940	29709	29505	29223	29015	28741	28814	28829	28829	28704	28554	28190	26304	65535	65535	65535	65535	65535	65535	65535	65535	65535	65535	65535	65535	65535	65535	65535	65535	65535	65535	65535
30588	30514	30864	30957	30962	30886	30886	30739	30667	30508	30433	30388	30313	30245	30245	30268	30192	30177	30019	29652	29419	29308	29308	29130	28688	28574	28475	28458	28114	28346	28346	27474	65535	65535	65535	65535	65535	65535	65535	65535	65535	65535	65535	65535	65535	65535	65535	65535	65535	65535
30569	30860	30745	30745	30799	30862	30874	30672	30545	30547	30481	30481	30440	30295	30193	30082	30036	29852	29828	29828	29380	29344	29217	28932	28697	28404	28257	28257	28051	28787	65535	65535	65535	65535	65535	65535	65535	65535	65535	65535	65535	65535	65535	65535	65535	65535	65535	65535	65535	65535
30685	30575	30636	30741	30890	31038	30810	30868	30868	30725	30577	30472	30277	30133	30088	30054	30054	30001	29945	29921	29549	29216	29207	28905	28905	28595	28339	28066	27913	28576	65535	65535	65535	65535	65535	65535	65535	65535	65535	65535	65535	65535	65535	65535	65535	65535	65535	65535	65535	65535
30573	30581	30679	30819	30819	31082	30884	30754	30616	30470	30505	30470	30182	30182	30127	29809	29785	29628	29430	29221	29153	29153	28874	28598	28420	28415	28158	27892	65535	65535	65535	65535	65535	65535	65535	65535	65535	65535	65535	65535	65535	65535	65535	65535	65535	65535	65535	65535	65535	65535
30509	30509	30562	30440	30703	30854	30783	30678	30444	30444	30326	30465	30390	30196	30109	29715	29629	29629	29677	29339	29255	29149	28826	28756	28473	27932	27932	27694	27971	65535	65535	65535	65535	65535	65535	65535	65535	65535	65535	65535	65535	65535	65535	65535	65535	65535	65535	65535	65535	65535
30312	30235	30353	30501	30689	30784	30784	30396	30226	30059	30146	30195	30203	30231	30231	29953	29856	29677	29317	29189	29281	28838	28838	28797	28499	27674	24396	65535	65535	65535	65535	65535	65535	65535	65535	65535	65535	65535	65535	65535	65535	65535	65535	65535	65535	65535	65535	65535	65535	65535
30488	30279	30135	30135	30234	30262	30283	30239	30158	30118	30092	30092	30013	30134	29983	29900	29680	29789	29433	29433	29121	28950	28896	28600	28652	28807	65535	65535	65535	65535	65535	65535	65535	65535	65535	65535	65535	65535	65535	65535	65535	65535	65535	65535	65535	65535	65535	65535	65535	65535
30133	30204	30196	30192	30190	30042	30149	29944	29944	29885	29755	29932	29951	29908	29900	29957	29957	29736	29126	29029	28922	28949	28673	28792	28792	22456	65535	65535	65535	65535	65535	65535	65535	65535	65535	65535	65535	65535	65535	65535	65535	65535	65535	65535	65535	65535	65535	65535	65535	65535
29966	30013	29917	30014	30055	30055	29975	29980	29998	30080	29894	29836	29853	29853	29634	29742	29389	29356	29074	28865	28767	28767	28819	28751	28462	29019	65535	65535	65535	65535	65535	65535	65535	65535	65535	65535	65535	65535	65535	65535	65535	65535	65535	65535	65535	65535	65535	65535	65535	65535
29830	29829	29829	29808	29709	29790	29858	29905	29760	29744	29744	29663	29572	29382	29558	29389	29107	28909	28909	28999	28865	28765	28643	28086	27874	65535	65535	65535	65535	65535	65535	65535	65535	65535	65535	65535	65535	65535	65535	65535	65535	65535	65535	65535	65535	65535	65535	65535	65535	65535
29828	29841	29838	29693	29648	29710	29685	29685	29679	29553	29513	29544	29756	29517	29464	29464	29429	29133	29033	28926	28830	28694	28410	28410	28272	27791	65535	65535	65535	65535	65535	65535	65535	65535	65535	65535	65535	65535	65535	65535	65535	65535	65535	65535	65535	65535	65535	65535	65535	65535
29593	29562	29538	29505	29505	29781	29714	29588	29589	29679	29576	29576	29557	29484	29380	29281	29023	28701	28845	28845	28626	28641	28536	28226	27901	27534	65535	65535	65535	65535	65535	65535	65535	65535	65535	65535	65535	65535	65535	65535	65535	65535	65535	65535	65535	65535	65535	65535	65535	65535
29652	29652	29630	29455	29485	29529	29586	29489	29489	29550	29679	29553	29648	29641	29627	29318	29318	28964	28710	28758	28765	28772	28788	28474	28474	27953	65535	65535	65535	65535	65535	65535	65535	65535	65535	65535	65535	65535	65535	65535	65535	65535	65535	65535	65535	65535	65535	65535	65535	65535
29647	29493	29287	29141	29283	29283	29386	29706	29454	29470	29467	29493	29509	29509	29607	29404	28990	28941	28979	29012	28994	28994	28525	28348	28270	29432	65535	65535	65535	65535	65535	65535	65535	65535	65535	65535	65535	65535	65535	65535	65535	65535	65535	65535	65535	65535	65535	65535	65535	65535
29638	29465	29465	29379	29286	29212	29462	29584	29526	29518	29518	29299	29425	29642	29703	29286	29170	29108	29108	28995	29011	28907	28679	28235	28119	28807	28807	65535	65535	65535	65535	65535	65535	65535	65535	65535	65535	65535	65535	65535	65535	65535	65535	65535	65535	65535	65535	65535	65535	65535
29465	29518	29419	29259	29312	29603	29691	29691	29625	29464	29292	29267	29236	29131	28860	28860	28738	28706	28794	29039	28689	28674	28574	28574	27307	28556	28958	27901	65535	65535	65535	65535	65535	65535	65535	65535	65535	65535	65535	65535	65535	65535	65535	65535	65535	65535	65535	65535	65535	65535
29719	29685	29615	29282	29282	29178	29396	28869	28984	29121	29375	29107	29107	29203	29257	29242	28946	28902	28788	28810	28810	28687	28612	28487	28341	28345	28457	28803	28803	28608	65535	65535	65535	65535	65535	65535	65535	65535	65535	65535	65535	65535	65535	65535	65535	65535	65535	65535	65535	65535
29537	29537	29348	29331	29234	29160	29094	29227	29171	29171	29443	29329	29165	28971	28765	28647	28859	28859	28958	28876	28747	28535	28646	28439	28225	28225	28332	28298	28554	65535	65535	65535	65535	65535	65535	65535	65535	65535	65535	65535	65535	65535	65535	65535	65535	65535	65535	65535	65535	65535
29406	29458	29449	29219	29140	29227	29227	29147	29194	29203	29070	29072	29159	28935	28935	28856	28801	28747	28664	28485	28794	28619	28619	28428	28435	28198	28224	28168	28327	28327	65535	65535	65535	65535	65535	65535	65535	65535	65535	65535	65535	65535	65535	65535	65535	65535	65535	65535	65535	65535
29473	29443	29268	29268	29206	29248	29067	29145	29178	29174	29239	29239	29102	28915	28875	28642	28629	28492	28214	28214	28415	28714	28451	28429	28371	28344	28344	28227	28192	28523	65535	65535	65535	65535	65535	65535	65535	65535	65535	65535	65535	65535	65535	65535	65535	65535	65535	65535	65535	65535
29542	29481	29378	29355	29317	29291	29174	29263	29263	29236	29311	29118	28901	28931	28787	28714	28714	28490	28456	28389	28883	28831	28540	28540	28354	28490	28277	28127	28150	27711	65535	65535	65535	65535	65535	65535	65535	65535	65535	65535	65535	65535	65535	65535	65535	65535	65535	65535	65535	65535
29447	29601	29624	29423	29411	29411	29317	29263	29182	29134	29251	29258	29111	29111	28965	28864	28847	28432	28474	28592	28592	28681	28642	28313	28206	28154	28296	28285	28285	28315	65535	65535	65535	65535	65535	65535	65535	65535	65535	65535	65535	65535	65535	65535	65535	65535	65535	65535	65535	65535
29308	29384	29384	29361	29491	29554	29498	29503	29237	29134	29134	28914	28728	28488	28731	28757	28539	28539	28315	28109	28380	28427	28442	28212	28195	28195	28244	28308	28101	28432	65535	65535	65535	65535	65535	65535	65535	65535	65535	65535	65535	65535	65535	65535	65535	65535	65535	65535	65535	65535
29403	29498	29549	29501	29619	29570	29433	29433	29188	29097	28811	28680	28620	28538	28618	28618	28747	28637	28159	28231	28188	28197	28197	28170	27793	27895	27946	28151	28120	28374	28374	65535	65535	65535	65535	65535	65535	65535	65535	65535	65535	65535	65535	65535	65535	65535	65535	65535	65535	65535
29414	29356	29470	29615	29615	29517	29316	29379	29332	29060	28921	28646	28646	28336	28528	28549	28482	28359	28159	28159	28141	28072	28269	27926	27865	27915	28103	28103	28018	28202	65535	65535	65535	65535	65535	65535	65535	65535	65535	65535	65535	65535	65535	65535	65535	65535	65535	65535	65535	65535
29362	29362	29437	29576	29494	29424	29313	29315	29245	29245	29236	28968	28838	28750	28568	28459	28459	28382	28475	28248	28159	28111	28196	28186	28186	27963	27927	28161	28160	28412	65535	65535	65535	65535	65535	65535	65535	65535	65535	65535	65535	65535	65535	65535	65535	65535	65535	65535	65535	65535
29278	29413	29482	29356	29440	29364	29364	29364	29276	29214	29079	29103	29007	28751	28751	28409	28372	28426	28345	28098	28040	28040	28130	28331	28015	28018	28164	28096	28495	28495	65535	65535	65535	65535	65535	65535	65535	65535	65535	65535	65535	65535	65535	65535	65535	65535	65535	65535	65535	65535
29400	29517	29648	29648	29615	29504	29460	29514	29309	29163	28989	28989	29116	28858	28849	28681	28616	28288	28288	28181	28116	28031	28104	28284	28216	28038	28038	28021	27990	28006	65535	65535	65535	65535	65535	65535	65535	65535	65535	65535	65535	65535	65535	65535	65535	65535	65535	65535	65535	65535
29443	29435	29400	29573	29418	29436	29356	29302	29302	29352	29128	29216	29027	28847	28841	28841	28828	28572	28161	28277	28152	28200	28264	28264	28014	28020	27911	27699	27754	27085	65535	65535	65535	65535	65535	65535	65535	65535	65535	65535	65535	65535	65535	65535	65535	65535	65535	65535	65535	65535
29522	29392	29489	29605	29515	29515	29540	29350	29107	29025	29086	29138	29009	29009	28852	28799	29001	28539	28286	28160	28160	28077	28313	28332	27972	27994	27859	27726	27726	27952	28399	65535	65535	65535	65535	65535	65535	65535	65535	65535	65535	65535	65535	65535	65535	65535	65535	65535	65535	65535
29587	29436	29436	29646	29474	29488	29525	29372	29097	28923	28923	29254	29210	29242	28904	28926	29090	29090	28823	28217	28203	28023	28377	28201	27872	27872	27655	27731	27741	27867	28374	65535	65535	65535	65535	65535	65535	65535	65535	65535	65535	65535	65535	65535	65535	65535	65535	65535	65535	65535
29584	29643	29683	29668	29714	29680	29373	29373	29187	28969	28896	28958	29379	29027	29027	28851	28990	28898	28527	28352	28323	28241	28241	27999	27726	27536	27506	27926	28595	28595	29459	65535	65535	65535	65535	65535	65535	65535	65535	65535	65535	65535	65535	65535	65535	65535	65535	65535	65535	65535
29688	29688	29682	29766	29766	29628	29650	29427	29122	28990	28968	28886	28886	29102	29070	28896	28971	28894	28598	28598	28553	28559	28253	28098	27742	27437	27540	27540	28053	65535	65535	65535	65535	65535	65535	65535	65535	65535	65535	65535	65535	65535	65535	65535	65535	65535	65535	65535	65535	65535
29550	29550	29538	29518	29586	29634	29431	29102	29025	29025	28992	28849	28706	28939	28917	28674	28674	28665	28647	28711	28397	28175	27722	27354	27354	27230	27268	27619	65535	65535	65535	65535	65535	65535	65535	65535	65535	65535	65535	65535	65535	65535	65535	65535	65535	65535	65535	65535	65535	65535
29588	29631	29642	29442	29391	29507	29507	29389	29187	29072	28872	28575	28614	28672	28672	28709	28695	28451	28528	28552	28283	28283	28028	27550	27204	27230	27324	27878	65535	65535	65535	65535	65535	65535	65535	65535	65535	65535	65535	65535	65535	65535	65535	65535	65535	65535	65535	65535	65535	65535
29554	29595	29648	29648	29434	29369	29326	29197	29342	29189	28892	28892	28759	28788	28666	28589	28595	28739	28739	28338	28178	27810	27176	26926	27129	27332	27332	27834	65535	65535	65535	65535	65535	65535	65535	65535	65535	65535	65535	65535	65535	65535	65535	65535	65535	65535	65535	65535	65535	65535
29727	29727	29591	29744	29529	29472	29385	29321	29321	29285	29090	28939	28634	28543	28465	28606	28606	28868	28686	28261	27414	26965	26767	26767	26837	27276	28069	28535	65535	65535	65535	65535	65535	65535	65535	65535	65535	65535	65535	65535	65535	65535	65535	65535	65535	65535	65535	65535	65535	65535
29850	29873	29895	29807	29735	29735	29450	29239	29492	29429	29248	29168	28442	28442	28316	28246	28307	28622	28552	27955	27955	27338	26766	26721	27118	27589	27503	29089	29089	65535	65535	65535	65535	65535	65535	65535	65535	65535	65535	65535	65535	65535	65535	65535	65535	65535	65535	65535	65535	65535
29905	30094	29972	29972	30087	29700	29535	29403	29486	29276	29276	28870	28494	28048	27963	28092	28156	28156	28405	28232	27354	26899	27133	27406	27725	27725	65535	65535	65535	65535	65535	65535	65535	65535	65535	65535	65535	65535	65535	65535	65535	65535	65535	65535	65535	65535	65535	65535	65535	65535
30058	29929	29971	29889	29956	29788	29708	29708	29494	29463	29370	29095	28863	28512	28158	28158	28013	27849	28115	28066	27529	26875	26875	27536	27686	28180	65535	65535	65535	65535	65535	65535	65535	65535	65535	65535	65535	65535	65535	65535	65535	65535	65535	65535	65535	65535	65535	65535	65535	65535
29976	29971	29896	29859	29723	29723	29628	29456	29339	29244	28897	28601	28601	28425	28180	28040	27729	27891	28051	28051	27964	27343	65535	27768	65535	65535	65535	65535	65535	65535	65535	65535	65535	65535	65535	65535	65535	65535	65535	65535	65535	65535	65535	65535	65535	65535	65535	65535	65535	65535
29902	30122	30122	30095	29967	29944	29831	29514	29439	29439	29367	28803	28464	28380	27971	27985	27958	27958	28123	28320	27676	26076	65535	65535	65535	65535	65535	65535	65535	65535	65535	65535	65535	65535	65535	65535	65535	65535	65535	65535	65535	65535	65535	65535	65535	65535	65535	65535	65535	65535
29970	29847	30130	29899	29948	30025	29891	29891	29601	29538	29365	28845	28486	28092	28092	28023	27857	27989	28640	28726	27857	27857	65535	65535	65535	65535	65535	65535	65535	65535	65535	65535	65535	65535	65535	65535	65535	65535	65535	65535	65535	65535	65535	65535	65535	65535	65535	65535	65535	65535
30020	30091	29951	30011	30011	29998	29937	29750	29466	29219	29045	29045	28664	28680	28329	27984	28086	28516	28419	28419	28041	65535	65535	65535	65535	65535	65535	65535	65535	65535	65535	65535	65535	65535	65535	65535	65535	65535	65535	65535	65535	65535	65535	65535	65535	65535	65535	65535	65535	65535
30066	30111	30111	30158	29914	30184	30102	29837	29596	29596	29215	29087	28940	28786	28319	27899	27899	27906	28438	28539	27989	65535	65535	65535	65535	65535	65535	65535	65535	65535	65535	65535	65535	65535	65535	65535	65535	65535	65535	65535	65535	65535	65535	65535	65535	65535	65535	65535	65535	65535
30002	30137	30059	29799	29867	29929	29929	29775	29575	29176	29025	29148	28950	28950	28505	28130	27913	28022	28373	28222	65535	65535	65535	65535	65535	65535	65535	65535	65535	65535	65535	65535	65535	65535	65535	65535	65535	65535	65535	65535	65535	65535	65535	65535	65535	65535	65535	65535	65535	65535
30014	30088	30139	30129	30129	30057	29813	29866	29782	29078	28838	28838	28962	28595	28389	27997	27836	27875	27875	28365	28037	65535	65535	65535	65535	65535	65535	65535	65535	65535	65535	65535	65535	65535	65535	65535	65535	65535	65535	65535	65535	65535	65535	65535	65535	65535	65535	65535	65535	65535
29953	29953	29971	30028	30056	29969	29789	29738	29738	29385	28986	28828	28710	28257	28076	28076	27808	27876	27900	28561	28763	65535	65535	65535	65535	65535	65535	65535	65535	65535	65535	65535	65535	65535	65535	65535	65535	65535	65535	65535	65535	65535	65535	65535	65535	65535	65535	65535	65535	65535
29980	29907	30045	30110	30037	29734	29734	29641	29369	29050	28856	28607	28233	28233	27863	27729	27776	27682	28051	28546	28546	65535	65535	65535	65535	65535	65535	65535	65535	65535	65535	65535	65535	65535	65535	65535	65535	65535	65535	65535	65535	65535	65535	65535	65535	65535	65535	65535	65535	65535
29930	29872	29762	29762	29904	30023	29746	29712	29274	29109	29109	28622	28430	28039	27695	27616	27555	27555	27437	27564	27900	65535	65535	65535	65535	65535	65535	65535	65535	65535	65535	65535	65535	65535	65535	65535	65535	65535	65535	65535	65535	65535	65535	65535	65535	65535	65535	65535	65535	65535
29893	29893	29765	29662	29668	29589	29641	29316	29316	28917	28748	28375	28139	27985	27960	27960	27718	27497	27429	27174	65535	65535	65535	65535	65535	65535	65535	65535	65535	65535	65535	65535	65535	65535	65535	65535	65535	65535	65535	65535	65535	65535	65535	65535	65535	65535	65535	65535	65535	65535
29725	29770	29639	29503	29418	29418	29483	29420	29377	28961	28675	28250	28250	28062	27985	27837	27799	27394	27522	27522	27881	65535	65535	65535	65535	65535	65535	65535	65535	65535	65535	65535	65535	65535	65535	65535	65535	65535	65535	65535	65535	65535	65535	65535	65535	65535	65535	65535	65535	65535
29755	29613	29611	29611	29426	29312	29215	29187	29018	28913	28913	28547	28203	28111	28101	27712	27690	27690	27350	27543	28173	65535	65535	65535	65535	65535	65535	65535	65535	65535	65535	65535	65535	65535	65535	65535	65535	65535	65535	65535	65535	65535	65535	65535	65535	65535	65535	65535	65535	65535
29741	29562	29293	29198	29136	29166	29124	29124	28958	29113	28375	28204	27926	28054	28054	27768	27646	27529	27842	27905	27915	27915	65535	65535	65535	65535	65535	65535	65535	65535	65535	65535	65535	65535	65535	65535	65535	65535	65535	65535	65535	65535	65535	65535	65535	65535	65535	65535	65535	65535
29597	29490	29477	29377	29284	29284	29085	28962	28895	28672	28273	27847	27847	27825	27851	28004	27960	27648	27797	27797	27797	27915	65535	65535	65535	65535	65535	65535	65535	65535	65535	65535	65535	65535	65535	65535	65535	65535	65535	65535	65535	65535	65535	65535	65535	65535	65535	65535	65535	65535
29409	29504	29504	29334	29373	29150	28967	29060	29023	29023	28565	28193	28010	27821	27982	27905	27905	27690	27669	27729	28094	65535	65535	65535	65535	65535	65535	65535	65535	65535	65535	65535	65535	65535	65535	65535	65535	65535	65535	65535	65535	65535	65535	65535	65535	65535	65535	65535	65535	65535
29281	29542	29523	29569	29472	29506	29297	29297	28937	28759	28630	28390	28112	27962	27962	27961	27856	27800	28259	28116	27899	27899	27939	65535	65535	65535	65535	65535	65535	65535	65535	65535	65535	65535	65535	65535	65535	65535	65535	65535	65535	65535	65535	65535	65535	65535	65535	65535	65535	65535
29436	29554	29517	29539	29539	29372	29467	29091	28744	28703	28588	28588	28116	28245	28114	27647	27570	27964	27964	28311	28048	28074	65535	65535	65535	65535	65535	65535	65535	65535	65535	65535	65535	65535	65535	65535	65535	65535	65535	65535	65535	65535	65535	65535	65535	65535	65535	65535	65535	65535
29617	29626	29626	29588	29361	29200	29237	28858	28684	28684	28316	28297	28210	27971	27943	27742	27742	28224	28746	28275	27990	65535	65535	65535	65535	65535	65535	65535	65535	65535	65535	65535	65535	65535	65535	65535	65535	65535	65535	65535	65535	65535	65535	65535	65535	65535	65535	65535	65535	65535
29635	29710	29740	29590	29369	29369	29132	29132	29162	28793	28547	28459	28206	27850	27850	27528	27587	28306	28436	28437	28182	28182	25621	65535	65535	65535	65535	65535	65535	65535	65535	65535	65535	65535	65535	65535	65535	65535	65535	65535	65535	65535	65535	65535	65535	65535	65535	65535	65535	65535
29581	29402	29476	29438	29438	29393	29282	29209	29000	28380	28263	28263	28075	27835	27343	27300	27927	28555	28555	28698	28588	65535	65535	65535	65535	65535	65535	65535	65535	65535	65535	65535	65535	65535	65535	65535	65535	65535	65535	65535	65535	65535	65535	65535	65535	65535	65535	65535	65535	65535
29416	29430	29430	29557	29495	29271	29211	29136	28862	28862	28412	28395	28179	27784	27427	27511	27511	27777	28420	28791	28862	65535	65535	65535	65535	65535	65535	65535	65535	65535	65535	65535	65535	65535	65535	65535	65535	65535	65535	65535	65535	65535	65535	65535	65535	65535	65535	65535	65535	65535
29374	29034	29070	29168	29267	29273	29273	29099	28988	28794	28569	28434	28145	28145	27870	27423	27208	27513	27785	28680	28680	28884	29057	65535	65535	65535	65535	65535	65535	65535	65535	65535	65535	65535	65535	65535	65535	65535	65535	65535	65535	65535	65535	65535	65535	65535	65535	65535	65535	65535
28891	29014	29187	29170	29170	29418	29123	28863	28733	28591	28273	28273	27990	27840	27959	27545	27508	27452	27452	27845	28273	28869	65535	65535	65535	65535	65535	65535	65535	65535	65535	65535	65535	65535	65535	65535	65535	65535	65535	65535	65535	65535	65535	65535	65535	65535	65535	65535	65535	65535
28776	28781	28781	28951	28924	29262	29095	29010	29010	28898	28757	28379	28078	28213	28020	28020	27758	27280	27595	27761	28216	28244	28244	65535	65535	65535	65535	65535	65535	65535	65535	65535	65535	65535	65535	65535	65535	65535	65535	65535	65535	65535	65535	65535	65535	65535	65535	65535	65535	65535
28671	28736	28899	28866	29038	29214	29214	29124	28890	28661	28543	28317	27923	27923	28009	27805	27418	27395	27630	27457	27457	27914	28415	65535	65535	65535	65535	65535	65535	65535	65535	65535	65535	65535	65535	65535	65535	65535	65535	65535	65535	65535	65535	65535	65535	65535	65535	65535	65535	65535
28763	28718	28835	29033	29033	28904	28842	28802	28663	28559	28275	28275	28204	28133	27744	27330	27550	27550	27604	27602	27373	27539	65535	65535	65535	65535	65535	65535	65535	65535	65535	65535	65535	65535	65535	65535	65535	65535	65535	65535	65535	65535	65535	65535	65535	65535	65535	65535	65535	65535
28847	28847	28838	28850	28912	28956	28718	28574	28574	28303	28285	28037	28171	28168	27637	27637	27310	27492	27599	27562	27319	27137	27137	26931	65535	65535	65535	65535	65535	65535	65535	65535	65535	65535	65535	65535	65535	65535	65535	65535	65535	65535	65535	65535	65535	65535	65535	65535	65535	65535
28843	28933	28824	28765	28905	28858	28858	28634	28458	28244	28196	28307	28262	28262	28060	27521	27220	27483	27365	27326	27326	27133	27098	27138	65535	65535	65535	65535	65535	65535	65535	65535	65535	65535	65535	65535	65535	65535	65535	65535	65535	65535	65535	65535	65535	65535	65535	65535	65535	65535
28859	28783	28631	28578	28578	28450	28407	28290	28208	28122	28122	28188	28158	27784	27512	27181	27226	27226	27411	27373	27330	27203	27228	65535	65535	65535	65535	65535	65535	65535	65535	65535	65535	65535	65535	65535	65535	65535	65535	65535	65535	65535	65535	65535	65535	65535	65535	65535	65535	65535
28708	28708	28678	28544	28425	28370	28275	28133	28133	27973	27839	28092	28145	27912	27653	27653	27232	27269	27334	27401	27226	27062	27062	27198	25440	65535	65535	65535	65535	65535	65535	65535	65535	65535	65535	65535	65535	65535	65535	65535	65535	65535	65535	65535	65535	65535	65535	65535	65535	65535
28449	28317	28309	28465	28358	28371	28371	28271	28209	28017	28026	28000	27812	27812	27646	27406	27194	27271	27172	27172	27230	26967	27096	29999	65535	65535	65535	65535	65535	65535	65535	65535	65535	65535	65535	65535	65535	65535	65535	65535	65535	65535	65535	65535	65535	65535	65535	65535	65535	65535
28575	28371	28412	28526	28526	28417	28283	28130	28087	28197	28197	28343	28118	28026	27858	27569	27579	27579	27251	27088	26923	26862	26948	25853	25853	65535	65535	65535	65535	65535	65535	65535	65535	65535	65535	65535	65535	65535	65535	65535	65535	65535	65535	65535	65535	65535	65535	65535	65535	65535
28591	28591	28672	28474	28396	28521	28412	28241	28241	28272	28311	28291	28253	28317	27997	27997	27829	27763	27394	27178	27082	27082	27106	26985	27236	65535	65535	65535	65535	65535	65535	65535	65535	65535	65535	65535	65535	65535	65535	65535	65535	65535	65535	65535	65535	65535	65535	65535	65535	65535
28702	28695	28608	28639	28536	28362	28362	28487	28272	28490	28405	28417	28417	28350	28161	28155	27900	27535	27282	27282	27167	27060	27020	27107	65535	65535	65535	65535	65535	65535	65535	65535	65535	65535	65535	65535	65535	65535	65535	65535	65535	65535	65535	65535	65535	65535	65535	65535	65535	65535
28663	28661	28619	28619	28721	28744	28592	28638	28678	28545	28545	28543	28642	28396	28023	27870	27427	27427	27125	27297	27315	26813	26871	26871	27185	65535	65535	65535	65535	65535	65535	65535	65535	65535	65535	65535	65535	65535	65535	65535	65535	65535	65535	65535	65535	65535	65535	65535	65535	65535
28678	28678	28685	28658	28736	28897	28863	28811	28811	28828	28802	28620	28528	28524	28368	28368	28137	27824	27467	27497	27357	27357	26933	26953	27256	65535	65535	65535	65535	65535	65535	65535	65535	65535	65535	65535	65535	65535	65535	65535	65535	65535	65535	65535	65535	65535	65535	65535	65535	65535
28683	28826	28927	28906	28927	28932	28932	28928	28971	28873	28990	28821	28821	28642	28532	28290	27908	27816	27710	27710	27384	27460	27042	27033	23599	65535	65535	65535	65535	65535	65535	65535	65535	65535	65535	65535	65535	65535	65535	65535	65535	65535	65535	65535	65535	65535	65535	65535	65535	65535
28671	28843	28883	28883	28929	28869	28908	28964	28887	28884	28884	28979	28946	28962	28769	28446	28284	28284	28187	27964	27930	27841	27604	27604	27410	27774	65535	65535	65535	65535	65535	65535	65535	65535	65535	65535	65535	65535	65535	65535	65535	65535	65535	65535	65535	65535	65535	65535	65535	65535
28556	28556	28781	28833	28889	28899	28949	28972	28972	28994	28948	29002	29006	29034	29034	28828	28437	28340	28349	28165	27960	27960	27820	27712	27923	65535	65535	65535	65535	65535	65535	65535	65535	65535	65535	65535	65535	65535	65535	65535	65535	65535	65535	65535	65535	65535	65535	65535	65535	65535
28671	28866	28887	28906	28857	28951	28951	28989	28923	28887	28810	28764	28764	28805	28890	28683	28613	28426	28209	28209	28040	28154	28194	28177	28897	28897	65535	65535	65535	65535	65535	65535	65535	65535	65535	65535	65535	65535	65535	65535	65535	65535	65535	65535	65535	65535	65535	65535	65535	65535
28723	28668	28795	28938	28938	28807	28873	28826	28759	28639	28639	28744	28846	28812	28943	28773	28724	28724	28242	28259	28218	28036	27915	27915	28087	65535	65535	65535	65535	65535	65535	65535	65535	65535	65535	65535	65535	65535	65535	65535	65535	65535	65535	65535	65535	65535	65535	65535	65535	65535
28743	28743	28703	28707	28887	28936	28875	28917	28917	28867	28894	28707	28815	28754	28754	28886	28794	28749	28758	28597	28488	28488	28264	27933	28000	65535	65535	65535	65535	65535	65535	65535	65535	65535	65535	65535	65535	65535	65535	65535	65535	65535	65535	65535	65535	65535	65535	65535	65535	65535
28705	28818	28817	28959	29099	29010	29010	28935	28889	28923	28858	28853	28853	28770	28861	28970	28783	28627	28646	28646	28418	27969	27702	27788	65535	65535	65535	65535	65535	65535	65535	65535	65535	65535	65535	65535	65535	65535	65535	65535	65535	65535	65535	65535	65535	65535	65535	65535	65535	65535
28881	28920	28906	29000	29000	29138	29074	29027	29002	29016	29016	28911	28901	28835	28879	28981	28862	28862	28492	28474	28261	27662	27316	27316	27986	65535	65535	65535	65535	65535	65535	65535	65535	65535	65535	65535	65535	65535	65535	65535	65535	65535	65535	65535	65535	65535	65535	65535	65535	65535
28926	28926	29009	28989	29066	29120	29197	29090	29090	28917	28845	28762	28815	28765	28798	28798	28919	28830	28625	28286	28026	28026	27494	27177	27644	65535	65535	65535	65535	65535	65535	65535	65535	65535	65535	65535	65535	65535	65535	65535	65535	65535	65535	65535	65535	65535	65535	65535	65535	65535
29005	29057	29086	28964	28932	28928	28928	28930	28848	28695	28758	28764	28764	28841	28791	28834	28675	28548	28296	28296	27922	27532	27264	27369	65535	65535	65535	65535	65535	65535	65535	65535	65535	65535	65535	65535	65535	65535	65535	65535	65535	65535	65535	65535	65535	65535	65535	65535	65535	65535
29069	29091	29087	28979	28979	28951	28856	28884	28784	28783	28783	28723	28697	28620	28730	28688	28514	28514	28380	28170	27933	27466	27406	27406	27412	27747	65535	65535	65535	65535	65535	65535	65535	65535	65535	65535	65535	65535	65535	65535	65535	65535	65535	65535	65535	65535	65535	65535	65535	65535
29114	29148	29148	29025	28911	28945	28756	28700	28700	28610	28749	28710	28684	28601	28608	28608	28607	28627	28384	28249	27923	27923	27795	27530	27448	27452	65535	65535	65535	65535	65535	65535	65535	65535	65535	65535	65535	65535	65535	65535	65535	65535	65535	65535	65535	65535	65535	65535	65535	65535
28997	28984	28899	28964	28905	28749	28749	28621	28608	28648	28644	28690	28690	28547	28528	28635	28611	28438	28270	28270	27899	27941	27538	27256	27200	27200	27341	65535	65535	65535	65535	65535	65535	65535	65535	65535	65535	65535	65535	65535	65535	65535	65535	65535	65535	65535	65535	65535	65535	65535
28992	28933	28934	28939	28939	28767	28732	28607	28486	28459	28459	28482	28613	28592	28702	28716	28688	28688	28597	28101	27785	27828	27514	27514	27136	26987	27056	29448	65535	65535	65535	65535	65535	65535	65535	65535	65535	65535	65535	65535	65535	65535	65535	65535	65535	65535	65535	65535	65535	65535
29016	28914	28914	28861	28807	28712	28744	28598	28598	28425	28454	28497	28513	28551	28570	28570	28657	28666	28675	28282	27964	27964	27739	27692	27536	27225	27040	65535	65535	65535	65535	65535	65535	65535	65535	65535	65535	65535	65535	65535	65535	65535	65535	65535	65535	65535	65535	65535	65535	65535
28901	28824	28768	28736	28694	28712	28712	28577	28389	28371	28430	28423	28458	28458	28509	28540	28573	28566	28316	28316	28179	27972	27785	27625	27099	27099	27798	65535	65535	65535	65535	65535	65535	65535	65535	65535	65535	65535	65535	65535	65535	65535	65535	65535	65535	65535	65535	65535	65535	65535
29003	28890	28645	28567	28567	28580	28620	28517	28360	28321	28340	28340	28366	28375	28367	28439	28569	28569	28522	28490	28287	28178	27891	27891	27680	27184	65535	65535	65535	65535	65535	65535	65535	65535	65535	65535	65535	65535	65535	65535	65535	65535	65535	65535	65535	65535	65535	65535	65535	65535
29044	28838	28838	28583	28452	28432	28531	28508	28508	28434	28328	28341	28384	28391	28363	28363	28389	28543	28615	28323	28363	28363	28103	27757	27740	27437	27050	65535	65535	65535	65535	65535	65535	65535	65535	65535	65535	65535	65535	65535	65535	65535	65535	65535	65535	65535	65535	65535	65535	65535
29034	28895	28862	28562	28445	28438	28438	28583	28530	28551	28434	28290	28335	28335	28356	28435	28423	28387	28549	28549	28369	28612	28159	27908	27666	27666	27554	27538	65535	65535	65535	65535	65535	65535	65535	65535	65535	65535	65535	65535	65535	65535	65535	65535	65535	65535	65535	65535	65535	65535
28998	28625	28401	28429	28429	28374	28416	28439	28530	28446	28376	28376	28268	28331	28366	28271	28574	28574	28674	28676	28600	28122	27836	27836	27751	27484	27637	65535	65535	65535	65535	65535	65535	65535	65535	65535	65535	65535	65535	65535	65535	65535	65535	65535	65535	65535	65535	65535	65535	65535
28913	28679	28679	28341	28325	28250	28327	28398	28409	28409	28485	28420	28351	28351	28293	28293	28333	28438	28748	28587	28465	28465	28025	27499	27428	27416	27334	65535	65535	65535	65535	65535	65535	65535	65535	65535	65535	65535	65535	65535	65535	65535	65535	65535	65535	65535	65535	65535	65535	65535
29143	28936	28656	28398	28205	28117	28206	28206	28314	28485	28398	28374	28393	28393	28405	28454	28255	28604	28633	28633	28437	28247	27704	27275	27041	29679	29679	65535	65535	65535	65535	65535	65535	65535	65535	65535	65535	65535	65535	65535	65535	65535	65535	65535	65535	65535	65535	65535	65535	65535
28944	28649	28380	28169	28180	28180	28136	28286	28289	28379	28345	28345	28280	28353	28242	28234	28310	28310	28300	28117	27957	27688	27346	27627	27627	30213	65535	65535	65535	65535	65535	65535	65535	65535	65535	65535	65535	65535	65535	65535	65535	65535	65535	65535	65535	65535	65535	65535	65535	65535
28806	28558	28232	28232	28126	28081	28124	28217	28297	28297	28281	28225	28178	28217	28166	28166	28240	28113	28284	28024	27719	27381	27381	27662	23755	65535	65535	65535	65535	65535	65535	65535	65535	65535	65535	65535	65535	65535	65535	65535	65535	65535	65535	65535	65535	65535	65535	65535	65535	65535
28630	28630	28496	28277	28165	28102	28134	28134	28184	28184	28136	27985	28074	28074	28052	28150	28018	28131	28368	28084	28084	27827	27474	27642	27369	65535	65535	65535	65535	65535	65535	65535	65535	65535	65535	65535	65535	65535	65535	65535	65535	65535	65535	65535	65535	65535	65535	65535	65535	65535
28503	28370	28212	28175	28156	28156	28081	27933	28048	28068	28044	28044	27982	28045	28148	27918	28244	28500	28500	28311	27987	27793	27366	27443	27443	65535	65535	65535	65535	65535	65535	65535	65535	65535	65535	65535	65535	65535	65535	65535	65535	65535	65535	65535	65535	65535	65535	65535	65535	65535
28462	28153	28105	28105	28057	28131	28109	27983	28028	28028	27960	27911	27974	28060	28171	28145	28145	28219	28365	27828	27654	27420	27420	27616	28493	65535	65535	65535	65535	65535	65535	65535	65535	65535	65535	65535	65535	65535	65535	65535	65535	65535	65535	65535	65535	65535	65535	65535	65535	65535
28326	28326	28006	27964	27977	28021	28068	28068	28046	27997	28052	27853	27802	27936	27936	28062	27977	27778	28019	27823	27823	27499	27144	27617	26447	65535	65535	65535	65535	65535	65535	65535	65535	65535	65535	65535	65535	65535	65535	65535	65535	65535	65535	65535	65535	65535	65535	65535	65535	65535
28328	27970	27921	27948	27925	27925	27965	28062	28040	28048	27827	27749	27749	27795	27849	27788	27433	27659	27659	28057	27469	27544	27076	28161	28161	65535	65535	65535	65535	65535	65535	65535	65535	65535	65535	65535	65535	65535	65535	65535	65535	65535	65535	65535	65535	65535	65535	65535	65535	65535
27999	27949	28030	27904	27904	27861	27995	27965	27990	27879	27879	27811	28016	27780	27517	27252	27252	27526	27687	27695	27928	65535	65535	65535	65535	65535	65535	65535	65535	65535	65535	65535	65535	65535	65535	65535	65535	65535	65535	65535	65535	65535	65535	65535	65535	65535	65535	65535	65535	65535
27945	27957	27957	27957	27852	27867	27932	27810	27810	27916	27975	27856	28011	27709	27709	27521	27718	27782	27471	28625	28625	28709	65535	65535	65535	65535	65535	65535	65535	65535	65535	65535	65535	65535	65535	65535	65535	65535	65535	65535	65535	65535	65535	65535	65535	65535	65535	65535	65535	65535
28007	27928	27926	27895	27875	27781	27781	27754	27657	27847	27850	27817	27817	27667	27399	27489	27639	27197	27197	26764	26901	65535	65535	65535	65535	65535	65535	65535	65535	65535	65535	65535	65535	65535	65535	65535	65535	65535	65535	65535	65535	65535	65535	65535	65535	65535	65535	65535	65535	65535
28115	27819	27665	27694	27694	27640	27741	27615	27805	27816	27816	27786	27473	27092	26980	27195	27195	26987	26660	26860	27552	65535	65535	65535	65535	65535	65535	65535	65535	65535	65535	65535	65535	65535	65535	65535	65535	65535	65535	65535	65535	65535	65535	65535	65535	65535	65535	65535	65535	65535
28018	27912	27912	27788	27649	27721	27734	27681	27681	27900	27718	27395	27015	26842	26842	26696	26828	26998	26885	27046	27046	27245	65535	65535	65535	65535	65535	65535	65535	65535	65535	65535	65535	65535	65535	65535	65535	65535	65535	65535	65535	65535	65535	65535	65535	65535	65535	65535	65535	65535
27963	27968	27971	27724	27542	27505	27505	27581	27491	27586	27555	27259	27259	27037	26928	26553	26491	26658	26705	26705	27007	26487	65535	65535	65535	65535	65535	65535	65535	65535	65535	65535	65535	65535	65535	65535	65535	65535	65535	65535	65535	65535	65535	65535	65535	65535	65535	65535	65535	65535
27848	27878	27865	27743	27743	27676	27592	27382	27190	27163	27149	27149	26999	26900	26763	26553	26656	26656	26685	26610	26726	27063	65535	65535	65535	65535	65535	65535	65535	65535	65535	65535	65535	65535	65535	65535	65535	65535	65535	65535	65535	65535	65535	65535	65535	65535	65535	65535	65535	65535
27796	27707	27614	27614	27520	27440	27242	27165	27146	27146	27028	26934	26723	26668	26583	26583	26670	26619	26719	26817	26657	26657	65535	65535	65535	65535	65535	65535	65535	65535	65535	65535	65535	65535	65535	65535	65535	65535	65535	65535	65535	65535	65535	65535	65535	65535	65535	65535	65535	65535
27609	27609	27623	27594	27572	27547	27344	27344	27221	27032	26953	26768	26636	26636	26670	26553	26591	26563	26571	26571	27369	65535	65535	65535	65535	65535	65535	65535	65535	65535	65535	65535	65535	65535	65535	65535	65535	65535	65535	65535	65535	65535	65535	65535	65535	65535	65535	65535	65535	65535
27737	27755	27601	27364	27354	27354	27233	27072	26833	26715	26727	26727	26659	26610	26723	26677	26625	26625	26564	26728	27021	31882	65535	65535	65535	65535	65535	65535	65535	65535	65535	65535	65535	65535	65535	65535	65535	65535	65535	65535	65535	65535	65535	65535	65535	65535	65535	65535	65535	65535
27659	27476	27237	27237	27228	27327	27069	26893	26769	26769	26721	26550	26549	26609	26552	26552	26614	26539	26590	26527	26817	26817	65535	65535	65535	65535	65535	65535	65535	65535	65535	65535	65535	65535	65535	65535	65535	65535	65535	65535	65535	65535	65535	65535	65535	65535	65535	65535	65535	65535
27592	27592	27633	27487	27332	27134	26901	26901	26708	26749	26610	26336	26259	26259	26405	26370	26556	26749	26600	26600	26412	26671	27585	65535	65535	65535	65535	65535	65535	65535	65535	65535	65535	65535	65535	65535	65535	65535	65535	65535	65535	65535	65535	65535	65535	65535	65535	65535	65535	65535
27430	27417	27345	27345	27166	26927	26927	26715	26711	26715	26588	26480	26480	26323	26264	26465	26497	26695	26695	26827	26493	26542	28040	65535	65535	65535	65535	65535	65535	65535	65535	65535	65535	65535	65535	65535	65535	65535	65535	65535	65535	65535	65535	65535	65535	65535	65535	65535	65535	65535
27215	27289	27185	26992	26992	26839	26764	26669	26886	26862	26862	26649	26416	26259	26454	26454	26454	26439	26661	26463	26276	26630	26630	65535	65535	65535	65535	65535	65535	65535	65535	65535	65535	65535	65535	65535	65535	65535	65535	65535	65535	65535	65535	65535	65535	65535	65535	65535	65535	65535
27077	26985	26985	26879	26776	26722	26654	26641	26641	26940	26934	26821	26562	26786	26786	26559	26406	26357	26307	26411	26411	27080	65535	65535	65535	65535	65535	65535	65535	65535	65535	65535	65535	65535	65535	65535	65535	65535	65535	65535	65535	65535	65535	65535	65535	65535	65535	65535	65535	65535
26977	26905	26778	26976	26860	26779	26779	26696	26872	26938	26986	26852	26852	26657	26587	26500	26262	26349	26349	26373	27091	28567	65535	65535	65535	65535	65535	65535	65535	65535	65535	65535	65535	65535	65535	65535	65535	65535	65535	65535	65535	65535	65535	65535	65535	65535	65535	65535	65535	65535
26881	26612	26673	26534	26534	26484	26346	26217	26454	26974	26974	26785	26751	26450	26458	26542	26542	26282	26688	27104	27608	65535	65535	65535	65535	65535	65535	65535	65535	65535	65535	65535	65535	65535	65535	65535	65535	65535	65535	65535	65535	65535	65535	65535	65535	65535	65535	65535	65535	65535
26757	26495	26466	26466	26430	26393	26307	26353	26353	26472	26623	26667	26572	26353	26353	26401	26401	26244	27309	27661	27661	65535	65535	65535	65535	65535	65535	65535	65535	65535	65535	65535	65535	65535	65535	65535	65535	65535	65535	65535	65535	65535	65535	65535	65535	65535	65535	65535	65535	65535
26612	26612	26297	26374	26285	26276	26298	26298	26427	26259	26285	26354	26303	26303	26483	26629	26569	27991	65535	65535	65535	65535	65535	65535	65535	65535	65535	65535	65535	65535	65535	65535	65535	65535	65535	65535	65535	65535	65535	65535	65535	65535	65535	65535	65535	65535	65535	65535	65535	65535
26847	26722	26501	26441	26489	26489	26399	26331	26305	26305	26329	26329	26378	26665	26694	26873	27640	27640	65535	65535	65535	65535	65535	65535	65535	65535	65535	65535	65535	65535	65535	65535	65535	65535	65535	65535	65535	65535	65535	65535	65535	65535	65535	65535	65535	65535	65535	65535	65535	65535
26941	26750	26701	26701	26522	26535	26478	26326	26317	26317	26151	25916	26202	26401	26543	26543	27565	28232	65535	65535	65535	65535	65535	65535	65535	65535	65535	65535	65535	65535	65535	65535	65535	65535	65535	65535	65535	65535	65535	65535	65535	65535	65535	65535	65535	65535	65535	65535	65535	65535
27219	27219	26826	26534	26493	26540	26521	26521	26614	26266	26120	25952	26254	26254	26430	26808	28455	65535	65535	65535	65535	65535	65535	65535	65535	65535	65535	65535	65535	65535	65535	65535	65535	65535	65535	65535	65535	65535	65535	65535	65535	65535	65535	65535	65535	65535	65535	65535	65535	65535
27238	26964	26825	26660	26602	26405	26405	26417	26306	26129	25891	25891	26173	26413	27440	27826	65535	65535	65535	65535	65535	65535	65535	65535	65535	65535	65535	65535	65535	65535	65535	65535	65535	65535	65535	65535	65535	65535	65535	65535	65535	65535	65535	65535	65535	65535	65535	65535	65535	65535
27174	26938	26792	26618	26618	26584	26508	26344	26225	25963	25963	25800	26143	26764	27285	65535	65535	65535	65535	65535	65535	65535	65535	65535	65535	65535	65535	65535	65535	65535	65535	65535	65535	65535	65535	65535	65535	65535	65535	65535	65535	65535	65535	65535	65535	65535	65535	65535	65535	65535
27162	26992	26992	26911	26792	26714	26629	26422	26422	26109	26058	25760	26088	26579	26579	24725	65535	65535	65535	65535	65535	65535	65535	65535	65535	65535	65535	65535	65535	65535	65535	65535	65535	65535	65535	65535	65535	65535	65535	65535	65535	65535	65535	65535	65535	65535	65535	65535	65535	65535
27143	27143	26968	26847	26717	26752	26752	26612	26429	26178	26071	25828	25828	26102	25932	65535	65535	65535	65535	65535	65535	65535	65535	65535	65535	65535	65535	65535	65535	65535	65535	65535	65535	65535	65535	65535	65535	65535	65535	65535	65535	65535	65535	65535	65535	65535	65535	65535	65535	65535
27113	26979	26874	26841	26856	26856	26744	26391	26120	25896	25896	25715	25756	65535	65535	65535	65535	65535	65535	65535	65535	65535	65535	65535	65535	65535	65535	65535	65535	65535	65535	65535	65535	65535	65535	65535	65535	65535	65535	65535	65535	65535	65535	65535	65535	65535	65535	65535	65535	65535
27108	27025	26881	26881	26845	26805	26579	26268	25923	25923	25674	25579	25799	65535	65535	65535	65535	65535	65535	65535	65535	65535	65535	65535	65535	65535	65535	65535	65535	65535	65535	65535	65535	65535	65535	65535	65535	65535	65535	65535	65535	65535	65535	65535	65535	65535	65535	65535	65535	65535
27073	27073	27011	26961	26730	26662	26539	26539	26238	25928	25648	25696	25585	25585	26915	65535	65535	65535	65535	65535	65535	65535	65535	65535	65535	65535	65535	65535	65535	65535	65535	65535	65535	65535	65535	65535	65535	65535	65535	65535	65535	65535	65535	65535	65535	65535	65535	65535	65535	65535
27184	27014	27014	26903	26700	26700	26622	26428	26052	25902	25784	25784	25784	25724	26151	65535	65535	65535	65535	65535	65535	65535	65535	65535	65535	65535	65535	65535	65535	65535	65535	65535	65535	65535	65535	65535	65535	65535	65535	65535	65535	65535	65535	65535	65535	65535	65535	65535	65535	65535
27055	26875	26862	26796	26796	26574	26539	26416	26117	26117	25985	25872	25663	25794	25963	25963	65535	65535	65535	65535	65535	65535	65535	65535	65535	65535	65535	65535	65535	65535	65535	65535	65535	65535	65535	65535	65535	65535	65535	65535	65535	65535	65535	65535	65535	65535	65535	65535	65535	65535
26997	26921	26921	26894	26638	26483	26447	26219	26219	26174	25804	25569	25732	25837	25837	65535	65535	65535	65535	65535	65535	65535	65535	65535	65535	65535	65535	65535	65535	65535	65535	65535	65535	65535	65535	65535	65535	65535	65535	65535	65535	65535	65535	65535	65535	65535	65535	65535	65535	65535
27024	26867	26713	26593	26471	26246	26246	25991	26078	26093	25783	25736	25736	26472	65535	65535	65535	65535	65535	65535	65535	65535	65535	65535	65535	65535	65535	65535	65535	65535	65535	65535	65535	65535	65535	65535	65535	65535	65535	65535	65535	65535	65535	65535	65535	65535	65535	65535	65535	65535
27004	26850	26608	26519	26508	26508	26193	25935	25912	25859	25859	25796	25777	65535	65535	65535	65535	65535	65535	65535	65535	65535	65535	65535	65535	65535	65535	65535	65535	65535	65535	65535	65535	65535	65535	65535	65535	65535	65535	65535	65535	65535	65535	65535	65535	65535	65535	65535	65535	65535
26802	26489	26374	26374	26167	26067	25936	25688	25562	25562	25692	25624	25693	65535	65535	65535	65535	65535	65535	65535	65535	65535	65535	65535	65535	65535	65535	65535	65535	65535	65535	65535	65535	65535	65535	65535	65535	65535	65535	65535	65535	65535	65535	65535	65535	65535	65535	65535	65535	65535
26287	26287	26147	25965	25851	25794	25715	25715	25719	25783	25896	25922	65535	65535	65535	65535	65535	65535	65535	65535	65535	65535	65535	65535	65535	65535	65535	65535	65535	65535	65535	65535	65535	65535	65535	65535	65535	65535	65535	65535	65535	65535	65535	65535	65535	65535	65535	65535	65535	65535
26193	25942	25830	25707	25869	25869	25548	25752	25982	25849	25810	25810	26338	65535	65535	65535	65535	65535	65535	65535	65535	65535	65535	65535	65535	65535	65535	65535	65535	65535	65535	65535	65535	65535	65535	65535	65535	65535	65535	65535	65535	65535	65535	65535	65535	65535	65535	65535	65535	65535
26055	25771	25604	25598	25598	25638	25763	25686	25814	25814	25696	25709	26260	65535	65535	65535	65535	65535	65535	65535	65535	65535	65535	65535	65535	65535	65535	65535	65535	65535	65535	65535	65535	65535	65535	65535	65535	65535	65535	65535	65535	65535	65535	65535	65535	65535	65535	65535	65535	65535
26022	25809	25809	25636	25497	25606	25616	25597	25597	25482	25360	25611	26374	26374	65535	65535	65535	65535	65535	65535	65535	65535	65535	65535	65535	65535	65535	65535	65535	65535	65535	65535	65535	65535	65535	65535	65535	65535	65535	65535	65535	65535	65535	65535	65535	65535	65535	65535	65535	65535
25790	25790	25590	25409	25472	25677	25677	25705	25615	25466	25560	25908	25908	65535	65535	65535	65535	65535	65535	65535	65535	65535	65535	65535	65535	65535	65535	65535	65535	65535	65535	65535	65535	65535	65535	65535	65535	65535	65535	65535	65535	65535	65535	65535	65535	65535	65535	65535	65535	65535
25981	25870	25557	25778	25863	25863	25859	25689	25472	25565	25565	26428	65535	65535	65535	65535	65535	65535	65535	65535	65535	65535	65535	65535	65535	65535	65535	65535	65535	65535	65535	65535	65535	65535	65535	65535	65535	65535	65535	65535	65535	65535	65535	65535	65535	65535	65535	65535	65535	65535
25924	25796	25699	25699	25600	25677	25848	25733	25452	25452	25923	65535	65535	65535	65535	65535	65535	65535	65535	65535	65535	65535	65535	65535	65535	65535	65535	65535	65535	65535	65535	65535	65535	65535	65535	65535	65535	65535	65535	65535	65535	65535	65535	65535	65535	65535	65535	65535	65535	65535
25909	25984	25984	25667	25608	25617	25583	25583	25517	25488	25999	65535	65535	65535	65535	65535	65535	65535	65535	65535	65535	65535	65535	65535	65535	65535	65535	65535	65535	65535	65535	65535	65535	65535	65535	65535	65535	65535	65535	65535	65535	65535	65535	65535	65535	65535	65535	65535	65535	65535
26028	25976	25755	25425	25464	25390	25390	25440	25203	25155	65535	65535	65535	65535	65535	65535	65535	65535	65535	65535	65535	65535	65535	65535	65535	65535	65535	65535	65535	65535	65535	65535	65535	65535	65535	65535	65535	65535	65535	65535	65535	65535	65535	65535	65535	65535	65535	65535	65535	65535
26023	25828	25675	25624	25624	25567	25352	25318	24956	26527	26527	65535	65535	65535	65535	65535	65535	65535	65535	65535	65535	65535	65535	65535	65535	65535	65535	65535	65535	65535	65535	65535	65535	65535	65535	65535	65535	65535	65535	65535	65535	65535	65535	65535	65535	65535	65535	65535	65535	65535
25661	25512	25512	25413	25413	25096	24979	25241	25241	65535	65535	65535	65535	65535	65535	65535	65535	65535	65535	65535	65535	65535	65535	65535	65535	65535	65535	65535	65535	65535	65535	65535	65535	65535	65535	65535	65535	65535	65535	65535	65535	65535	65535	65535	65535	65535	65535	65535	65535	65535
25277	25277	25150	25043	25091	25097	25097	25050	25305	65535	65535	65535	65535	65535	65535	65535	65535	65535	65535	65535	65535	65535	65535	65535	65535	65535	65535	65535	65535	65535	65535	65535	65535	65535	65535	65535	65535	65535	65535	65535	65535	65535	65535	65535	65535	65535	65535	65535	65535	65535
25509	25064	24898	24895	24674	24674	24902	24821	25153	65535	65535	65535	65535	65535	65535	65535	65535	65535	65535	65535	65535	65535	65535	65535	65535	65535	65535	65535	65535	65535	65535	65535	65535	65535	65535	65535	65535	65535	65535	65535	65535	65535	65535	65535	65535	65535	65535	65535	65535	65535
25346	25022	24862	24862	24726	24601	24691	24815	25923	25923	65535	65535	65535	65535	65535	65535	65535	65535	65535	65535	65535	65535	65535	65535	65535	65535	65535	65535	65535	65535	65535	65535	65535	65535	65535	65535	65535	65535	65535	65535	65535	65535	65535	65535	65535	65535	65535	65535	65535	65535
25334	25121	25121	24766	24720	24492	24493	24493	24744	29539	65535	65535	65535	65535	65535	65535	65535	65535	65535	65535	65535	65535	65535	65535	65535	65535	65535	65535	65535	65535	65535	65535	65535	65535	65535	65535	65535	65535	65535	65535	65535	65535	65535	65535	65535	65535	65535	65535	65535	65535
25174	24984	24652	24496	24658	24741	24741	26089	65535	65535	65535	65535	65535	65535	65535	65535	65535	65535	65535	65535	65535	65535	65535	65535	65535	65535	65535	65535	65535	65535	65535	65535	65535	65535	65535	65535	65535	65535	65535	65535	65535	65535	65535	65535	65535	65535	65535	65535	65535	65535
[truncated: 38 more columns]
