# Supplementary material for: Coastal Upwelling Drives Intertidal Assemblage Structure and Trophic Ecology
Source: PLoS One. 2015 Jul 27;10(7):e0130789. doi: 10.1371/journal.pone.0130789 (PMC4516361; doi:10.1371/journal.pone.0130789)
Supplement: S1 Data — (ZIP) [file pone.0130789.s005.zip › Chile data/Environmental.CCA.csv]

LocSite	Loc	d13C	d15N	Substratum	Human	BayOpen
1.1	1	-15.585	0.344632965	3	2	1
1.2	1	-16.1325	0.301743516	4	1	1
1.3	1	-16.06	0.537960356	3	1	1
2.1	2	-14.27	0.536524188	2	1	3
2.2	2	-15.295	0.27934455	2	2	3
2.3	2	-15.42	0.420078522	2	2	3
3.1	3	-14.3675	0.937660162	2	2	3
3.2	3	-14.265	1.559092311	2	2	3
3.3	3	-14.0275	1.193285841	3	2	3
4.1	4	-14.24	0.049253326	1	2	1
4.2	4	-15.6475	-0.877399792	2	3	1
4.3	4	-15.4075	-1.340468279	3	4	1
5.1	5	-14.4025	-0.533864157	3	5	1
5.2	5	-14.735	-0.67162441	1	4	1
5.3	5	-14.7425	-1.069733563	1	5	1
6.1	6	-14.745	-1.061672185	2	3	2
6.2	6	-14.4825	-0.185947739	2	1	2
6.3	6	-14.7475	-0.15060352	3	1	2
