# Supplementary material for: Coastal Upwelling Drives Intertidal Assemblage Structure and Trophic Ecology
Source: PLoS One. 2015 Jul 27;10(7):e0130789. doi: 10.1371/journal.pone.0130789 (PMC4516361; doi:10.1371/journal.pone.0130789)
Supplement: S1 Data — (ZIP) [file pone.0130789.s005.zip › Chile data/HeadConsumers.txt]

Sp	d13C	d15N
1	-15.6	17.55
1	-15.69	17
1	-15.74	17.34
1	-15.31	16.65
1	-16.18	17.4
1	-16.19	16.78
1	-16.09	17.2
1	-16.07	17.82
1	-15.79	17.93
1	-15.9	17.12
1	-16.33	17.07
1	-16.22	18.12
1	-14.55	17.99
1	-13.99	17.93
1	-15.01	18.11
1	-15.3	17.6
1	-15.6	17.5
1	-15.27	17.24
1	-15.34	17.72
1	-14.98	17.25
1	-15.79	17.78
1	-15.57	16.81
1	-13.66	18.69
1	-14.87	18.09
1	-14.32	18.26
1	-14.62	17.96
1	-14.07	18.73
1	-14.3	18.41
1	-14.34	18.71
1	-14.35	18.38
1	-14.13	17.9
1	-14.2	18.2
1	-13.34	18.11
1	-14.44	18.15
2	-9.3	22.93
2	-8.01	22.66
2	-15.69	18.56
2	-11.13	18.06
2	-12.76	20
2	-13.9	23.08
2	-12.8	19.42
2	-12.58	18.81
2	-5.65	23.47
2	-11.68	18.46
2	-10.59	17.98
2	-11.63	17.94
2	-11.12	18.64
2	-13.58	17.69
2	-11.73	18.36
2	-11.98	18.37
2	-12.28	16.3
2	-11.14	17.63
2	-11.72	17.65
2	-11.13	17.19
2	-10.7	19.42
2	-11.14	17.72
2	-14.81	17.95
2	-13.99	17.86
2	-11.36	18.19
2	-11.7	18.49
2	-10.5	24.25
2	-12.96	18.19
2	-14.98	17.21
2	-11.2	17.58
2	-12.02	17.89
2	-11.33	17.05
2	-5.85	16.23
2	-5.95	18.07
2	-10.48	17.49
2	-9.43	17.39
2	-11.64	17.18
2	-7.33	17.27
2	-9.66	16.56
2	-4.62	17.33
2	-9.4	17.24
2	-7.67	16.59
2	-5.51	16.83
2	-5.19	17.57
2	-6.06	17.18
2	-7.58	16.56
2	-9.52	16.67
2	-2.71	17.86
2	-12.93	17.33
2	-11.87	17.61
2	-11.33	17.97
2	-11.1	17.95
2	-13.77	17.75
2	-14.36	18.67
2	-14.15	18.77
2	-14.41	18.61
2	-14.25	18.7
2	-14.95	18.16
2	-14.93	18.08
2	-14.73	18.23
2	-14.1	17.95
2	-12.4	18.04
2	-12.02	18.26
2	-11.24	18.65
2	-11.57	18.43
2	-13.03	18.4
2	-12.94	18.42
2	-12.6	18.5
2	-12.43	18.26
2	-13.53	17.69
2	-14.32	17.55
2	-12.9	17.62
2	-13.5	17.82
