# Supplementary material for: Coastal Upwelling Drives Intertidal Assemblage Structure and Trophic Ecology
Source: PLoS One. 2015 Jul 27;10(7):e0130789. doi: 10.1371/journal.pone.0130789 (PMC4516361; doi:10.1371/journal.pone.0130789)
Supplement: S1 Data — (ZIP) [file pone.0130789.s005.zip › Chile data/HeadSources.txt]

Sources	MEANd13C	SDd13C	MEANd15N	SDd15N
POM	-16.02888889	1.497242836	11.74777778	2.294366894
Brown	-13.70571429	1.271191792	15.23571429	0.813139126
Ulva	-12.20428571	3.574594882	15.65714286	0.269178645
Biofilm	-7.125555556	3.628946511	16.39888889	0.905848283
