# Supplementary material for: Coastal Upwelling Drives Intertidal Assemblage Structure and Trophic Ecology
Source: PLoS One. 2015 Jul 27;10(7):e0130789. doi: 10.1371/journal.pone.0130789 (PMC4516361; doi:10.1371/journal.pone.0130789)
Supplement: S1 Data — (ZIP) [file pone.0130789.s005.zip › Chile data/Macroalgae.CCA.csv]

LocSite	A.d	B.p	C.cl	C.r	C.l	C.can	C.f	C.h	C.s	C.t	C.o	C.i	D.d	E.	E.c	E.l	E.p	G.cy	G.c	G.l	G.k	G.f	H.	H.c	C.cal	L.n	N.f	P.f	P.l	P.p	P.s	P.c	P.d	R.c	R.f	S.i	S.n	U.l	U.r
1.1	0	0	1	1	1	0	0	0	1	1	1	0	1	0	0	0	0	0	1	0	1	0	1	0	0	1	0	0	0	0	0	0	0	1	0	1	0	1	1
1.2	1	0	1	1	1	1	1	0	0	0	0	0	0	0	0	0	0	1	1	1	0	0	1	0	0	0	0	0	0	0	0	0	0	1	0	0	0	1	1
1.3	1	1	1	1	1	0	0	0	0	0	1	0	0	0	1	0	0	1	1	1	0	0	1	0	0	0	1	0	0	0	1	0	0	1	0	1	1	1	1
2.1	0	0	0	0	0	1	1	1	0	1	0	0	0	0	0	0	1	0	1	0	0	0	1	0	0	1	0	0	1	0	0	0	0	1	0	0	0	0	1
2.2	0	0	0	1	0	0	1	0	1	1	1	0	0	1	1	1	0	0	1	0	1	0	1	0	0	1	0	0	0	0	0	0	0	1	0	0	0	1	0
2.3	0	0	0	0	0	0	1	1	0	1	1	0	0	0	0	0	0	0	1	0	0	0	1	0	0	1	0	0	1	0	1	0	0	1	0	0	1	0	1
3.1	0	0	0	1	0	0	1	1	1	1	1	1	1	1	0	0	0	0	1	0	0	1	1	0	0	1	0	0	1	0	0	1	0	1	0	1	0	0	1
3.2	0	0	1	0	0	1	1	0	1	1	1	0	0	1	0	0	1	0	1	1	0	1	1	0	0	1	1	0	1	0	0	1	0	1	0	1	1	1	0
3.3	1	0	0	1	0	1	0	1	1	0	1	0	0	0	0	0	0	0	1	1	0	1	1	0	0	1	0	0	1	1	0	1	1	1	0	0	0	0	1
4.1	0	0	1	1	1	0	0	0	1	1	0	0	1	1	0	0	0	0	1	1	1	0	1	1	1	0	0	0	1	1	0	0	0	1	1	0	0	0	1
4.2	0	0	0	1	1	0	0	0	1	0	0	0	1	1	1	0	0	0	1	0	1	0	1	1	0	0	0	0	1	0	1	0	0	1	0	0	0	0	1
4.3	0	0	1	0	1	0	0	0	1	0	1	1	1	1	0	0	0	0	1	0	1	0	1	1	1	0	0	0	1	0	0	0	0	1	1	0	0	1	1
5.1	0	0	0	0	1	0	1	0	1	1	1	1	1	0	0	0	1	0	1	0	1	0	1	0	0	0	0	0	1	0	0	0	0	1	0	0	0	0	0
5.2	1	1	1	0	0	0	1	0	0	0	1	1	0	1	0	0	0	0	1	0	0	0	1	0	0	0	0	1	1	1	0	1	0	1	1	0	0	1	1
5.3	0	1	0	0	0	0	1	0	1	1	1	0	1	1	0	0	1	0	1	0	1	0	1	1	0	0	0	0	1	0	0	0	0	1	0	0	0	1	1
6.1	0	0	0	1	1	0	0	0	1	1	1	1	1	1	0	0	0	0	1	1	0	0	1	1	0	1	0	1	1	1	0	0	0	1	0	0	0	1	1
6.2	0	0	0	1	0	0	1	0	1	1	1	0	1	0	0	0	1	0	1	0	0	0	1	0	0	1	0	1	1	0	0	0	0	1	0	0	0	0	1
6.3	0	1	0	1	0	1	0	1	0	0	1	0	0	0	0	1	0	0	1	0	0	0	1	0	0	1	0	1	1	1	0	0	1	1	0	0	0	1	1
