# Supplementary material for: Coastal Upwelling Drives Intertidal Assemblage Structure and Trophic Ecology
Source: PLoS One. 2015 Jul 27;10(7):e0130789. doi: 10.1371/journal.pone.0130789 (PMC4516361; doi:10.1371/journal.pone.0130789)
Supplement: S1 Data — (ZIP) [file pone.0130789.s005.zip › Chile data/PPForCorr.csv]

Long	Lat	LocSite	TotS	red	green	brown	Substr.stab	Harvest.intens	SimpsonD	Perymytilus purpuratus	PPd13C	CorrPPd15N	PPC:N	Tegule atra	Nodilittorina peruviana	Perymytilus purpuratus	Pyura preaputialis	Barnacles %	Heliaster helianthus	Scurria viridula	Lessonia
-70.501438	-23.041008	1.1	15	6	3	6	3	2	0.665950799	60.55555556	-15.585	0.344632965	3.351751485	0.444444444	103.3333333	60.55555556	0	30.22222222	0.111111111	1.333333333	1
-70.50165	-23.056723	1.2	13	8	4	1	4	1	0.783309264	18.33333333	-16.1325	0.301743516	3.132657287	0	10	18.33333333	0	10.77777778	0	0.111111111	0
-70.502188	-23.06589	1.3	19	13	5	1	3	1	0.582690729	111	-16.06	0.537960356	3.082303119	0.3	1	111	0	19.6	0.1	4.5	0
-70.549314	-23.053637	2.1	12	5	4	3	2	1	0.420767856	0	-14.27	0.536524188	3.070446669	0.083333333	8.333333333	0	0	0.958333333	0.583333333	0.083333333	1
-70.550704	-23.059607	2.2	14	4	4	6	2	2	0.453303221	0	-15.295	0.27934455	3.13343451	0	9	0	0	2.375	0.583333333	0.166666667	1
-70.557517	-23.063037	2.3	12	6	3	3	2	2	0.739037028	0	-15.42	0.420078522	3.154852332	0	7.916666667	0	0	3.25	1.5	3.583333333	1
-70.604744	-23.35914	3.1	18	9	3	6	2	2	0.654645206	0.75	-14.3675	0.937660162	3.156896267	0.083333333	16.25	0.75	0	10.83333333	0.75	0.583333333	1
-70.603278	-23.365745	3.2	22	14	3	5	2	2	0.644547561	0.25	-14.265	1.559092311	3.145802709	0.083333333	12.08333333	0.25	0	17.5	0.166666667	0.25	1
-70.603756	-23.390161	3.3	21	15	3	3	3	2	0.643797788	0	-14.0275	1.193285841	3.176265813	0	12.08333333	0	0	20.41666667	1.666666667	1.083333333	1
-70.514987	-23.474421	4.1	18	10	2	6	1	2	0.680479751	51.75	-14.24	0.049253326	3.22431903	0	85.83333333	51.75	142.9166667	32.33333333	0.166666667	0	0
-70.517346	-23.495994	4.2	14	6	3	5	2	3	0.65726338	172.9166667	-15.6475	-0.877399792	3.311003628	40.08333333	131.6666667	172.9166667	4.916666667	25	0.166666667	0.25	0
-70.53168	-23.507365	4.3	17	9	3	5	3	4	0.540539821	300.8333333	-15.4075	-1.340468279	3.17066464	25	162.0833333	300.8333333	4.083333333	10.41666667	0.25	0.083333333	0
-70.403379	-23.555199	5.1	14	6	3	5	3	5	0.389432641	510.4166667	-14.4025	-0.533864157	3.259952784	0	131.25	510.4166667	19.75	13.16666667	0	0	0
-70.408824	-23.557147	5.2	18	11	4	3	1	4	0.68617843	23.16666667	-14.735	-0.67162441	3.227076102	0	41.5	23.16666667	9.333333333	72.08333333	0	0	0
-70.40168	-23.563706	5.3	18	5	7	6	1	5	0.422556008	339.75	-14.7425	-1.069733563	3.247031008	4.25	73.58333333	339.75	5.083333333	35	0.333333333	0	0
-70.475984	-23.773746	6.1	19	9	3	7	2	3	0.617579167	199.1666667	-14.745	-1.061672185	3.219422264	0	160.0833333	199.1666667	5.833333333	54.58333333	1	0	1
-70.486439	-23.778661	6.2	15	5	4	6	2	1	0.488990645	230	-14.4825	-0.185947739	3.202946474	0	60	230	0	47.08333333	0.333333333	0	1
-70.492289	-23.788783	6.3	17	8	6	3	3	1	0.675438123	28.33333333	-14.7475	-0.15060352	3.24573229	0	38.5	28.33333333	0.833333333	22.75	0.333333333	0	1
