# Supplementary material for: Coastal Upwelling Drives Intertidal Assemblage Structure and Trophic Ecology
Source: PLoS One. 2015 Jul 27;10(7):e0130789. doi: 10.1371/journal.pone.0130789 (PMC4516361; doi:10.1371/journal.pone.0130789)
Supplement: S1 Data — (ZIP) [file pone.0130789.s005.zip › Chile data/SizeCorrectionDat.csv]

Sp	LocSite	d 15N	d15Ncorr	d 13C	d13Ccorr	C:N	Length (mm)	Muscle weight (01g)
NP	1.1	18.06	-0.928223739	-11.13	0.57099565	3.210791367	9.7	0.21
NP	1.1	18.56	-0.56526574	-15.69	-3.943535535	4.374142997	9.5	0.2
NP	1.1	22.66	4.859890907	-8.01	3.28177631	3.283895131	11.3	0.3
NP	1.1	22.93	3.782102578	-9.3	2.446464465	3.523732904	9.4	0.2
NP	1.3	18.81	-1.434233432	-12.58	-0.46978501	3.341576507	7.8	0.12
NP	1.3	19.42	0.088545305	-12.8	-0.962597903	3.298529412	9.4	0.18
NP	1.3	20	0.805587306	-12.76	-0.968066719	3.397140588	9.6	0.19
NP	1.3	23.08	3.108598664	-13.9	-1.835253826	3.411222137	8.6	0.13
NP	2.1	17.94	-1.757317333	-11.63	0.343808543	3.442028986	9	0.15
NP	2.1	17.98	-1.785212381	-10.59	1.383808543	3.556992724	8.7	0.15
NP	2.1	18.46	-1.283832605	-11.68	0.339277359	3.562208398	9.2	0.14
NP	2.1	23.47	2.837272247	-5.65	6.596621437	3.790925267	7.3	0.09
NP	2.2	17.69	-0.018330457	-13.58	-2.333692506	3.450647249	11.3	0.31
NP	2.2	18.36	0.561142814	-11.73	-0.483692506	3.645799012	10.9	0.31
NP	2.2	18.37	-0.458550055	-11.98	-0.324473166	3.406009245	10	0.22
NP	2.2	18.64	0.976932908	-11.12	0.126307494	3.760769936	11.5	0.31
NP	2.3	16.3	-2.368876371	-12.28	-0.669941981	3.353159851	10.3	0.23
NP	2.3	17.19	0.760310919	-11.13	-0.292911846	3.434126984	13.3	0.4
NP	2.3	17.63	-1.74671806	-11.14	0.697402097	3.323179792	9.2	0.18
NP	2.3	17.65	-0.468204554	-11.72	-0.382754875	3.421630094	10.3	0.29
NP	3.1	17.72	-0.581761826	-11.14	0.288182756	3.328918322	10.3	0.27
NP	3.1	17.86	-0.282088143	-13.99	-2.607286059	3.538461538	10.6	0.28
NP	3.1	17.95	1.180835682	-14.81	-3.972911846	3.46074544	11.8	0.4
NP	3.1	19.42	0.477039626	-10.7	1.00099565	3.934824903	9.9	0.21
NP	3.2	18.19	0.757005452	-12.96	-1.850098953	3.421758569	11.3	0.34
NP	3.2	18.19	0.436406178	-11.36	-0.113692506	3.359970674	11.1	0.31
NP	3.2	18.49	0.78292145	-11.7	-0.499161322	3.442207308	10.9	0.32
NP	3.2	24.25	5.924354585	-10.5	0.973651572	3.645378151	10.6	0.26
NP	3.3	17.05	0.050763138	-11.33	-0.356505399	3.379699248	12	0.37
NP	3.3	17.21	-0.634120551	-14.98	-3.733692506	3.73827792	10.7	0.31
NP	3.3	17.58	-0.470309506	-11.2	0.137245125	3.537998495	10.6	0.29
NP	3.3	17.89	0.617931042	-12.02	-1.001036584	3.568288854	11.2	0.36
NP	4.1	17.36	-1.675990917	-12.85	-1.058066719	3.43115942	10.3	0.19
NP	4.1	17.54	-1.562634057	-15.42	-3.673535535	3.398196844	9.6	0.2
NP	4.1	21.5	4.183919584	-10.04	0.933494601	3.814914645	10.6	0.37
NP	4.1	21.89	3.564354585	-9.49	1.983651572	3.612958227	10.6	0.26
NP	4.2	13.13	-3.57126927	-9.59	1.247088154	3.461417323	12.1	0.4
NP	4.2	13.78	-3.080942954	-9.89	0.992556969	3.653490328	11.8	0.39
NP	4.2	16.85	-2.457571106	-15.86	-4.068066719	3.42745098	9.1	0.19
NP	4.2	17.56	-0.260236962	-11.6	-0.399161322	3.456606724	10.4	0.32
NP	4.3	15.27	-2.963866779	-10.58	0.848182756	3.659519726	10.6	0.27
NP	4.3	16.42	-1.265698774	-11.91	-0.663692506	3.415982076	11.4	0.31
NP	4.3	17.98	0.912868091	-12.16	-1.186505399	3.666389351	11.7	0.37
NP	4.3	18.78	0.754825989	-12.83	-1.583692506	3.589271417	9.9	0.31
NP	5.1	16.28	-0.466532635	-10.14	0.697088154	3.353070175	11.9	0.4
NP	5.1	16.33	-1.033847594	-11.73	-0.665567768	3.469834087	11.2	0.35
NP	5.1	16.41	-1.753467918	-9.79	1.547245125	3.255595668	10.1	0.29
NP	5.1	16.61	0.209202134	-11.04	-0.430255924	3.316473988	11.4	0.45
NP	5.2	12.53	-1.329887265	-7.43	2.133961318	3.593042071	13.3	0.68
NP	5.2	14.17	-1.659998179	-10.13	0.297868814	3.652102226	12.3	0.49
NP	5.2	16.24	-0.369490634	-10.87	-0.078380662	3.608119304	12.1	0.41
NP	5.2	16.89	1.220927411	-11.8	-1.463068818	3.333802817	12.2	0.51
NP	5.3	15.23	1.000494377	-8.71	1.126774211	3.507824726	14.1	0.62
NP	5.3	16.26	-0.164681455	-10.03	0.625212892	3.414523449	11.7	0.44
NP	5.3	16.98	0.735120098	-12.07	-1.369318293	3.392156863	12.9	0.43
NP	5.3	17.49	1.636118232	-12.21	-1.736662371	3.450393701	12.6	0.48
NP	6.1	15.7	-1.022649046	-6.88	3.911619338	3.773457312	11.6	0.41
NP	6.1	16.82	-0.795299914	-8.82	2.335369863	3.516915814	10.9	0.33
NP	6.1	16.95	-1.056298048	-7.74	3.642713941	3.728114478	11.2	0.28
NP	6.1	17.08	-0.87853087	-8.45	2.84177631	3.580952381	10.6	0.3
NP	6.2	17.38	0.586952093	-11.34	-0.457443031	3.343261355	12.1	0.39
NP	6.2	17.48	0.850381497	-12.78	-2.079318293	3.411229135	11.2	0.43
NP	6.2	18.37	1.600835682	-9.84	0.997088154	3.48030303	11.8	0.4
NP	6.2	18.46	0.111722902	-9.18	2.293651572	3.712046205	10.5	0.26
NP	6.3	13.72	-2.133881768	-8.59	1.883337629	3.794713656	12.6	0.48
NP	6.3	15.92	-0.734753999	-11.15	-0.358380662	3.479817212	11.9	0.41
NP	6.3	16.31	-0.276858952	-12.43	-1.638380662	3.422483468	12.2	0.41
NP	6.3	17.13	-0.07792963	-9.97	1.185369863	3.578361177	12.7	0.33
PP	1.1	16.65	-0.448260736	-15.31		3.18794835	33.7	4.18
PP	1.1	17	0.270756519	-15.69		3.532554257	40.3	7.18
PP	1.1	17.34	0.786444878	-15.74		3.371361133	38.8	8.95
PP	1.1	17.55	0.769591199	-15.6		3.315142198	35.5	7.05
PP	1.2	16.78	-0.16952253	-16.19		3.111270639	30.1	5.85
PP	1.2	17.2	-0.047422064	-16.09		3.189720333	27.6	3.22
PP	1.2	17.4	0.344453343	-16.18		3.083029862	29.4	4.9
PP	1.2	17.82	1.079465314	-16.07		3.146608315	37.9	7.25
PP	1.3	17.07	0.295207328	-16.33		3.013286713	36.9	7
PP	1.3	17.12	0.009153643	-15.9		3.064275037	32.9	4.12
PP	1.3	17.93	0.692354279	-15.79		3.141449683	31.3	3.04
PP	1.3	18.12	1.155126176	-16.22		3.110201042	33.7	5.44
PP	2.1	17.93	0.495908452	-13.99		2.987540984	22.8	1.81
PP	2.1	17.99	0.577139925	-14.55		3.153352354	22.4	2.04
PP	2.2	17.24	-0.130309921	-15.27		3.114801444	24.6	2.28
PP	2.2	17.5	0.217422822	-15.6		3.227802038	27.3	2.91
PP	2.2	17.6	0.314644232	-15.3		3.075694444	26.4	2.95
PP	2.2	18.11	0.715621068	-15.01		3.115440115	24.5	2.06
PP	2.3	16.81	0.007006363	-15.57		3.157584683	37.9	6.66
PP	2.3	17.25	0.10101241	-14.98		3.105950653	36.7	3.48
PP	2.3	17.72	0.597170413	-15.34		3.161029412	33.4	3.97
PP	2.3	17.78	0.9751249	-15.79		3.194844579	36.3	6.76
PP	3.1	17.96	0.557475055	-14.62		3.178131789	25.9	1.88
PP	3.1	18.09	0.812731297	-14.87		3.146551724	25.4	3.1
PP	3.1	18.26	0.931740393	-14.32		3.18344519	26.6	2.53
PP	3.1	18.69	1.448693904	-13.66		3.119456366	29.2	3.16
PP	3.2	18.38	1.390852062	-14.35		3.100775194	31.4	5.38
PP	3.2	18.41	1.244194711	-14.3		3.145428366	28.7	3.91
PP	3.2	18.71	1.859765468	-14.34		3.180043384	37	6.28
PP	3.2	18.73	1.741557004	-14.07		3.156963891	33.8	5.21
PP	3.3	17.9	1.048281294	-14.13		3.181079084	34.5	6.45
PP	3.3	18.11	1.149301734	-13.34		3.099105299	34.1	5.45
PP	3.3	18.15	1.267404289	-14.44		3.241071429	35.7	6.07
PP	3.3	18.2	1.308156046	-14.2		3.18380744	35.6	5.99
PP	4.1	16.71	-0.248242673	-14.76		3.201352367	33.6	5.51
PP	4.1	16.75	-0.3521569	-14.62		3.202080238	33.2	4.18
PP	4.1	16.99	-0.057446674	-13.12		3.164113786	33.7	4.66
PP	4.1	17.89	0.854859553	-14.46		3.32972973	34.6	4.71
PP	4.2	15.62	-1.620262813	-16.09		3.294072948	31.1	3.03
PP	4.2	16.02	-1.06060243	-16.01		3.318396226	34.2	4.31
PP	4.2	16.04	-1.015900341	-15.22		3.252589641	31.8	4.72
PP	4.2	17.29	0.187166418	-15.27		3.378955696	34.2	4.1
PP	4.3	15.44	-1.509348114	-15.46		3.202346041	36.1	5.41
PP	4.3	15.63	-1.305334839	-15.04		3.076704545	32.6	5.8
PP	4.3	15.66	-1.493970641	-15.92		3.236822002	32.8	3.72
PP	4.3	16.03	-1.053219522	-15.21		3.16678597	34	4.3
PP	5.1	16.34	-0.677246352	-14.45		3.266214178	33.5	4.96
PP	5.1	16.36	-0.74509699	-14.45		3.275132275	31.6	4.27
PP	5.1	16.39	-0.651358967	-14.33		3.227002967	31.9	4.85
PP	5.1	16.83	-0.06175432	-14.38		3.271461717	31.4	6.3
PP	5.2	15.62	-0.38113147	-15.12		3.34222561	47.2	13.55
PP	5.2	15.87	-0.984938189	-14.97		3.190618019	33	6.53
PP	5.2	16.32	-0.793432762	-14.38		3.167982771	28.9	4.39
PP	5.2	16.49	-0.526995219	-14.47		3.207478006	30	5.22
PP	5.3	15.7	-1.459791872	-14.82		3.210290828	29.2	3.93
PP	5.3	15.74	-1.234209275	-14.58		3.247727273	30.6	5.58
PP	5.3	16.11	-1.114029735	-14.74		3.351351351	28.7	3.36
PP	5.3	16.49	-0.470903369	-14.83		3.178754579	31.9	5.61
PP	6.1	15.46	-1.492713752	-15.17		3.207200588	32	5.68
PP	6.1	15.9	-0.976889948	-14.45		3.242559524	32.9	6.33
PP	6.1	16.1	-0.968339807	-14.89		3.212053571	33.6	4.47
PP	6.1	16.29	-0.808745232	-14.47		3.215875371	31.6	4.33
PP	6.2	16.49	-0.497766314	-14		3.180811808	32.8	5.29
PP	6.2	16.51	-0.38751903	-14.97		3.271134806	34.6	6.01
PP	6.2	16.94	-0.053323496	-14.93		3.194403535	31	5.37
PP	6.2	17.08	0.194817884	-14.03		3.165435746	31.7	6.34
PP	6.3	15.6	-0.917120936	-15		3.197069597	39.4	9.25
PP	6.3	16.14	-0.097174444	-15		3.174927114	43.4	11.6
PP	6.3	16.41	-0.126865808	-14.62		3.409629045	35.1	9.38
PP	6.3	17.06	0.53874711	-14.37		3.201303403	40.5	9.13
SV	2.1	16.23		-5.85	1.049812145	3.320395738	45.4	10.66
SV	2.1	18.07		-5.95	0.170243323	3.238518519	46.7	13.05
SV	2.2	17.18		-11.64	-2.169893997	3.220389805	26.1	2.78
SV	2.2	17.39		-9.43	-0.276288038	3.242608036	30	3.75
SV	2.2	17.49		-10.48	-0.830495314	3.263899185	27.2	2.23
SV	2.3	16.56		-9.66	0.123238249	3.289351852	25.3	1.82
SV	2.3	17.27		-7.33	1.070237493	3.286140089	35.5	6.06
SV	2.3	17.33		-4.62	4.905556505	3.184661206	27.5	2.61
SV	3.1	17.24		-9.4	-0.295214952	3.251908397	30.4	3.9
SV	3.2	16.59		-7.67	-0.251562571	3.273781903	40.4	9.07
SV	3.2	16.83		-5.51	1.64749389	3.257440476	43.8	9.87
SV	3.3	16.56		-7.58	-0.070232333	3.196336996	40.7	8.79
SV	3.3	16.67		-9.52	-1.374182457	3.155731795	41.8	6.84
SV	3.3	17.18		-6.06	3.481865476	3.18129079	28.1	2.56
SV	3.3	17.57		-5.19	3.555987682	3.245718541	35.2	5
SV	3.3	17.86		-2.71	3.139514401	3.215256798	36.3	13.88
SV	4.2	16.32		-12.59	-4.682293436	3.14084507	40.5	7.57
SV	4.3	15.06		-9.39	0.657443582	3.339774557	19.2	1.01
SV	4.3	15.71		-11.24	-1.518735841	3.34729064	23.3	2.01
SV	4.3	15.73		-10.54	-0.60998101	3.309677419	21.6	1.37
SV	4.3	15.76		-10.6	-1.038563759	3.25254902	28.9	2.5
SV	4.3	15.81		-9.81	0.338559204	3.297685555	18.2	0.7
SV	4.3	15.95		-10.77	-0.859551775	3.338235294	20.4	1.43
SV	4.3	15.97		-8.98	-0.26663026	3.231716705	33.6	5.1
SV	5.2	13.52		-8.49	-1.084609748	3.256204964	41.1	9.11
SV	5.2	14.6		-10.14	-1.436415643	3.2624	35	5.13
SV	5.2	15.66		-6.45	3.192981097	3.296502385	26.9	2.25
SV	5.2	15.68		-7.97	2.113323319	3.498333333	19.3	0.9
SV	5.2	16.37		-14.61	-5.537832894	3.258167331	41.3	4
SV	5.2	16.58		-14.28	-6.280963197	3.372168285	38.1	7.29
SV	5.3	15.9		-11.36	-1.974700647	3.357436319	28.8	3.04
SV	5.3	16		-6.34	2.246159765	3.225253313	37.1	5.49
SV	5.3	16.05		-9.08	-0.532981766	3.214939024	34.2	5.61
SV	6.2	15.38		-6.74	1.686331847	3.324786325	33.4	5.98
SV	6.2	16.04		-10.31	-0.755087347	3.3273906	29.4	2.52
SV	6.2	16.15		-10.76	-1.13006608	3.302816901	27.2	2.29
SV	6.2	16.15		-9.32	0.450191072	3.390484003	28.2	1.86
SV	6.3	16.03		-8.96	-0.703281453	3.36038961	36.5	6.5
SV	6.3	16.28		-7.7	0.762211584	3.24351145	40.5	5.87
SV	6.3	16.39		-7.16	0.695517856	3.272450533	47.2	7.73
SV	6.3	17.38		-6.95	2.392896028	3.328369906	34.4	3.17
TA	1.1	17.33		-12.93		3.259023355	29	6.89
TA	1.1	17.61		-11.87		3.288873039	24	5.75
TA	1.1	17.95		-11.1		3.290482955	29	7.03
TA	1.1	17.97		-11.33		3.263636364	30	7.59
TA	1.2	17.75		-13.77		3.28510335	28	7.44
TA	1.3	18.61		-14.41		3.272133527	23	3.6
TA	1.3	18.67		-14.36		3.334291876	26	4.95
TA	1.3	18.7		-14.25		3.260932945	22	3.04
TA	1.3	18.77		-14.15		3.309929078	22	3.18
TA	2.1	17.95		-14.1		3.256372906	30	6.67
TA	2.1	18.08		-14.93		3.264206642	30	7.07
TA	2.1	18.16		-14.95		3.302533532	28	5.39
TA	2.1	18.23		-14.73		3.309325246	29	6.93
TA	3.1	18.04		-12.4		3.259684362	30	7.3
TA	3.1	18.26		-12.02		3.187766714	32	8.31
TA	3.1	18.43		-11.57		3.219088937	31	8.19
TA	3.1	18.65		-11.24		3.225644699	30	6.57
TA	3.2	18.26		-12.43		3.252380952	31	8.74
TA	3.2	18.4		-13.03		3.286577181	31	8.59
TA	3.2	18.42		-12.94		3.24235963	29	8.23
TA	3.2	18.5		-12.6		3.241867044	30	8.39
TA	3.3	17.55		-14.32		3.300521999	29	6.18
TA	3.3	17.62		-12.9		3.259985476	29	6.22
TA	3.3	17.69		-13.53		3.201692525	30	6.87
TA	3.3	17.82		-13.5		3.296616271	29	6.54
TA	4.1	16.85		-12.7		3.321250888	23	3.71
TA	4.1	16.92		-12.5		3.190609671	24	4.23
TA	4.1	17.01		-12.63		3.301818182	22	3.98
TA	4.1	17.21		-12.85		3.226789511	24	4.1
TA	4.2	17.09		-12.53		3.220806794	27	5.61
TA	4.2	17.16		-12.67		3.227557411	26	5.17
TA	4.2	17.29		-11.83		3.283667622	28	6.65
TA	4.2	17.34		-11.56		3.313031161	24	4.06
TA	4.3	16.31		-12.73		3.30237581	25	5.49
TA	4.3	16.59		-11.83		3.194174757	25	4.91
TA	4.3	16.6		-12.08		3.24874552	25	5.29
TA	4.3	17.64		-12.41		3.275985663	23	3.46
TA	5.1	17.46		-10.38		3.219529086	18	2.05
TA	5.1	17.55		-10.78		3.267180926	17	1.71
TA	5.1	17.62		-10.9		3.22702332	18	1.96
TA	5.1	18.2		-7.95		3.263266713	18	2.49
TA	5.3	17.51		-11.92		3.253462604	20	4.34
TA	5.3	18.03		-12.35		3.204234973	22	3.24
TA	5.3	18.09		-9.94		3.260522496	24	3.63
TA	5.3	18.37		-12.07		3.241620112	23	3.84
TA	6.1	17.89		-11.71		3.225961538	27	5.43
TA	6.1	18.07		-11.93		3.253689389	27	5.52
TA	6.1	18.19		-12.64		3.198611111	27	5.02
TA	6.1	18.3		-11.37		3.269311065	29	6.68
TA	6.2	18.32		-14.05		3.198216735	29	6.82
TA	6.2	18.48		-14.09		3.236751549	28	6.05
TA	6.2	18.56		-13.63		3.204435204	29	7.02
TA	6.2	18.63		-13.99		3.23902439	28	5.74
