# Supplementary material for: Coastal Upwelling Drives Intertidal Assemblage Structure and Trophic Ecology
Source: PLoS One. 2015 Jul 27;10(7):e0130789. doi: 10.1371/journal.pone.0130789 (PMC4516361; doi:10.1371/journal.pone.0130789)
Supplement: S1 Data — (ZIP) [file pone.0130789.s005.zip › Chile data/SSTd15Ncorr.csv]

Long	Lat	LocSite	PPd15N	Temp1	Temp2	Temp3	TempAv	PPd13C
-70.501438	-23.041008	1.1	0.344632965	20.45363	20.5483	20.77636	20.59276333	-15.585
-70.50165	-23.056723	1.2	0.301743516	20.77636	20.45363	18.60975	19.94658	-16.1325
-70.502188	-23.06589	1.3	0.537960356	20.77636	20.45363	18.60975	19.94658	-16.06
-70.549314	-23.053637	2.1	0.536524188	21.82775	21.42613	21.42972	21.5612	-14.27
-70.550704	-23.059607	2.2	0.27934455	21.82775	21.42972	21.42613	21.5612	-15.295
-70.557517	-23.063037	2.3	0.420078522	21.28198	21.28198	21.42972	21.33122667	-15.42
-70.604744	-23.35914	3.1	0.937660162	20.31019	20.07711	19.84115	20.07615	-14.3675
-70.603278	-23.365745	3.2	1.559092311	20.31019	19.84115	20.07711	20.07615	-14.265
-70.603756	-23.390161	3.3	1.193285841	19.84115	20.33027	20.07711	20.08284333	-14.0275
-70.514987	-23.474421	4.1	0.049253326	21.79692	21.23464	21.9798	21.67045333	-14.24
-70.517346	-23.495994	4.2	-0.877399792	21.23464	21.23464	21.9798	21.48302667	-15.6475
-70.53168	-23.507365	4.3	-1.340468279	21.23464	20.43498	21.23464	20.96808667	-15.4075
-70.403379	-23.555199	5.1	-0.533864157	21.83062	21.83923	21.30923	21.65969333	-14.4025
-70.408824	-23.557147	5.2	-0.67162441	21.83062	21.83923	21.30923	21.65969333	-14.735
-70.40168	-23.563706	5.3	-1.069733563	21.83062	21.83923	21.79692	21.82225667	-14.7425
-70.475984	-23.773746	6.1	-1.061672185	21.87509	19.92004	19.57723	20.45745333	-14.745
-70.486439	-23.778661	6.2	-0.185947739	21.87509	19.92004	19.26454	20.35322333	-14.4825
-70.492289	-23.788783	6.3	-0.15060352	21.87509	19.26454	19.57723	20.23895333	-14.7475
