# Supplementary material for: Coastal Upwelling Drives Intertidal Assemblage Structure and Trophic Ecology
Source: PLoS One. 2015 Jul 27;10(7):e0130789. doi: 10.1371/journal.pone.0130789 (PMC4516361; doi:10.1371/journal.pone.0130789)
Supplement: S1 Data — (ZIP) [file pone.0130789.s005.zip › Chile data/TEFDubois2007BayHead.txt]

Source	Meand13C	SDd13C	Meand15N	SDd15N
BRO	2.17	0.324	3.78	0.292
EPI	2.17	0.324	3.78	0.292
UL	2.17	0.324	3.78	0.292
POM	2.17	0.324	3.78	0.292
